# Supplementary material for: Theoretical and Simulation-Based Investigation of the Relationship between Sequencing Effort, Microbial Community Richness, and Diversity in Binning Metagenome-Assembled Genomes
Source: mSystems. 2019 Sep 17;4(5):e00384-19. doi: 10.1128/mSystems.00384-19 (PMC6749106; doi:10.1128/mSystems.00384-19)
Supplement: DATA SET S1 [file mSystems.00384-19-sd001.csv]

cluster	domain	phyla	class	order	family	genus	species	completeness	contamination	bases	fraction	replicate	site
	Unresolved	Unresolved	Unresolved	Unresolved	Unresolved	Unresolved	Unresolved	Unresolved	Unresolved	4846948241	0.01	1	GUT
	Unresolved	Unresolved	Unresolved	Unresolved	Unresolved	Unresolved	Unresolved	Unresolved	Unresolved	4846948241	0.01	2	GUT
	Unresolved	Unresolved	Unresolved	Unresolved	Unresolved	Unresolved	Unresolved	Unresolved	Unresolved	4846948241	0.01	3	GUT
bin_0	Unresolved	Unresolved	Unresolved	Unresolved	Unresolved	Unresolved	Unresolved	0	0	4846948241	0.1	1	GUT
bin_1	Unresolved	Unresolved	Unresolved	Unresolved	Unresolved	Unresolved	Unresolved	0	0	4846948241	0.1	1	GUT
bin_10	Unresolved	Unresolved	Unresolved	Unresolved	Unresolved	Unresolved	Unresolved	0	0	4846948241	0.1	1	GUT
bin_11	Unresolved	Unresolved	Unresolved	Unresolved	Unresolved	Unresolved	Unresolved	0	0	4846948241	0.1	1	GUT
bin_12	Bacteria	Firmicutes	Clostridia	Clostridiales	Lachnospiraceae	Lachnobacterium	Unresolved	2.14	0	4846948241	0.1	1	GUT
bin_13	Unresolved	Unresolved	Unresolved	Unresolved	Unresolved	Unresolved	Unresolved	4.17	0	4846948241	0.1	1	GUT
bin_14	Unresolved	Unresolved	Unresolved	Unresolved	Unresolved	Unresolved	Unresolved	0	0	4846948241	0.1	1	GUT
bin_15	Unresolved	Unresolved	Unresolved	Unresolved	Unresolved	Unresolved	Unresolved	0	0	4846948241	0.1	1	GUT
bin_16	Unresolved	Unresolved	Unresolved	Unresolved	Unresolved	Unresolved	Unresolved	0	0	4846948241	0.1	1	GUT
bin_17	Unresolved	Unresolved	Unresolved	Unresolved	Unresolved	Unresolved	Unresolved	0	0	4846948241	0.1	1	GUT
bin_18	Unresolved	Unresolved	Unresolved	Unresolved	Unresolved	Unresolved	Unresolved	4.17	0	4846948241	0.1	1	GUT
bin_19	Unresolved	Unresolved	Unresolved	Unresolved	Unresolved	Unresolved	Unresolved	4.17	0	4846948241	0.1	1	GUT
bin_2	Unresolved	Unresolved	Unresolved	Unresolved	Unresolved	Unresolved	Unresolved	4.17	0	4846948241	0.1	1	GUT
bin_20	Bacteria	Firmicutes	Clostridia	Clostridiales	Lachnospiraceae	Lachnobacterium	Unresolved	15.79	0	4846948241	0.1	1	GUT
bin_21	Unresolved	Unresolved	Unresolved	Unresolved	Unresolved	Unresolved	Unresolved	0	0	4846948241	0.1	1	GUT
bin_22	Unresolved	Unresolved	Unresolved	Unresolved	Unresolved	Unresolved	Unresolved	0	0	4846948241	0.1	1	GUT
bin_23	Bacteria	Firmicutes	Clostridia	Clostridiales	Lachnospiraceae	Lachnobacterium	Unresolved	1.75	0	4846948241	0.1	1	GUT
bin_3	Unresolved	Unresolved	Unresolved	Unresolved	Unresolved	Unresolved	Unresolved	0	0	4846948241	0.1	1	GUT
bin_4	Bacteria	Firmicutes	Clostridia	Clostridiales	Lachnospiraceae	Lachnobacterium	Unresolved	0.91	0.03	4846948241	0.1	1	GUT
bin_5	Bacteria	Firmicutes	Clostridia	Clostridiales	Lachnospiraceae	Lachnobacterium	Unresolved	1.75	0	4846948241	0.1	1	GUT
bin_6	Unresolved	Unresolved	Unresolved	Unresolved	Unresolved	Unresolved	Unresolved	0	0	4846948241	0.1	1	GUT
bin_7	Unresolved	Unresolved	Unresolved	Unresolved	Unresolved	Unresolved	Unresolved	0	0	4846948241	0.1	1	GUT
bin_8	Unresolved	Unresolved	Unresolved	Unresolved	Unresolved	Unresolved	Unresolved	0	0	4846948241	0.1	1	GUT
bin_9	Unresolved	Unresolved	Unresolved	Unresolved	Unresolved	Unresolved	Unresolved	0	0	4846948241	0.1	1	GUT
bin_0	Unresolved	Unresolved	Unresolved	Unresolved	Unresolved	Unresolved	Unresolved	0	0	4846948241	0.1	2	GUT
bin_1	Unresolved	Unresolved	Unresolved	Unresolved	Unresolved	Unresolved	Unresolved	0	0	4846948241	0.1	2	GUT
bin_10	Unresolved	Unresolved	Unresolved	Unresolved	Unresolved	Unresolved	Unresolved	0	0	4846948241	0.1	2	GUT
bin_11	Bacteria	Firmicutes	Clostridia	Clostridiales	Lachnospiraceae	Lachnobacterium	Unresolved	19.3	0	4846948241	0.1	2	GUT
bin_12	Unresolved	Unresolved	Unresolved	Unresolved	Unresolved	Unresolved	Unresolved	8.33	0	4846948241	0.1	2	GUT
bin_13	Unresolved	Unresolved	Unresolved	Unresolved	Unresolved	Unresolved	Unresolved	0	0	4846948241	0.1	2	GUT
bin_14	Unresolved	Unresolved	Unresolved	Unresolved	Unresolved	Unresolved	Unresolved	0	0	4846948241	0.1	2	GUT
bin_15	Unresolved	Unresolved	Unresolved	Unresolved	Unresolved	Unresolved	Unresolved	0	0	4846948241	0.1	2	GUT
bin_16	Unresolved	Unresolved	Unresolved	Unresolved	Unresolved	Unresolved	Unresolved	8.33	0	4846948241	0.1	2	GUT
bin_17	Unresolved	Unresolved	Unresolved	Unresolved	Unresolved	Unresolved	Unresolved	0	0	4846948241	0.1	2	GUT
bin_2	Unresolved	Unresolved	Unresolved	Unresolved	Unresolved	Unresolved	Unresolved	0	0	4846948241	0.1	2	GUT
bin_3	Bacteria	Firmicutes	Clostridia	Clostridiales	Lachnospiraceae	Lachnobacterium	Unresolved	1.31	0	4846948241	0.1	2	GUT
bin_4	Unresolved	Unresolved	Unresolved	Unresolved	Unresolved	Unresolved	Unresolved	0	0	4846948241	0.1	2	GUT
bin_5	Unresolved	Unresolved	Unresolved	Unresolved	Unresolved	Unresolved	Unresolved	0	0	4846948241	0.1	2	GUT
bin_6	Unresolved	Unresolved	Unresolved	Unresolved	Unresolved	Unresolved	Unresolved	0	0	4846948241	0.1	2	GUT
bin_7	Bacteria	Firmicutes	Clostridia	Clostridiales	Lachnospiraceae	Lachnobacterium	Unresolved	3.8	0	4846948241	0.1	2	GUT
bin_8	Unresolved	Unresolved	Unresolved	Unresolved	Unresolved	Unresolved	Unresolved	0	0	4846948241	0.1	2	GUT
bin_9	Unresolved	Unresolved	Unresolved	Unresolved	Unresolved	Unresolved	Unresolved	0	0	4846948241	0.1	2	GUT
bin_0	Bacteria	Firmicutes	Clostridia	Clostridiales	Lachnospiraceae	Lachnobacterium	Unresolved	54.05	0.24	4846948241	0.1	3	GUT
bin_1	Unresolved	Unresolved	Unresolved	Unresolved	Unresolved	Unresolved	Unresolved	0	0	4846948241	0.1	3	GUT
bin_2	Unresolved	Unresolved	Unresolved	Unresolved	Unresolved	Unresolved	Unresolved	0	0	4846948241	0.1	3	GUT
bin_3	Unresolved	Unresolved	Unresolved	Unresolved	Unresolved	Unresolved	Unresolved	0	0	4846948241	0.1	3	GUT
bin_4	Unresolved	Unresolved	Unresolved	Unresolved	Unresolved	Unresolved	Unresolved	0	0	4846948241	0.1	3	GUT
bin_5	Unresolved	Unresolved	Unresolved	Unresolved	Unresolved	Unresolved	Unresolved	0	0	4846948241	0.1	3	GUT
bin_6	Unresolved	Unresolved	Unresolved	Unresolved	Unresolved	Unresolved	Unresolved	0	0	4846948241	0.1	3	GUT
bin_7	Unresolved	Unresolved	Unresolved	Unresolved	Unresolved	Unresolved	Unresolved	0	0	4846948241	0.1	3	GUT
bin_8	Unresolved	Unresolved	Unresolved	Unresolved	Unresolved	Unresolved	Unresolved	0	0	4846948241	0.1	3	GUT
bin_9	Unresolved	Unresolved	Unresolved	Unresolved	Unresolved	Unresolved	Unresolved	0	0	4846948241	0.1	3	GUT
bin_0	Bacteria	Firmicutes	Clostridia	Clostridiales	Lachnospiraceae	Lachnobacterium	Unresolved	95.13	2.67	4846948241	0.2	1	GUT
bin_1	Unresolved	Unresolved	Unresolved	Unresolved	Unresolved	Unresolved	Unresolved	0	0	4846948241	0.2	1	GUT
bin_10	Unresolved	Unresolved	Unresolved	Unresolved	Unresolved	Unresolved	Unresolved	0	0	4846948241	0.2	1	GUT
bin_11	Unresolved	Unresolved	Unresolved	Unresolved	Unresolved	Unresolved	Unresolved	0	0	4846948241	0.2	1	GUT
bin_12	Bacteria	Firmicutes	Clostridia	Clostridiales	Unresolved	Unresolved	Unresolved	0.38	0	4846948241	0.2	1	GUT
bin_13	Unresolved	Unresolved	Unresolved	Unresolved	Unresolved	Unresolved	Unresolved	0	0	4846948241	0.2	1	GUT
bin_14	Unresolved	Unresolved	Unresolved	Unresolved	Unresolved	Unresolved	Unresolved	8.33	0	4846948241	0.2	1	GUT
bin_15	Unresolved	Unresolved	Unresolved	Unresolved	Unresolved	Unresolved	Unresolved	0	0	4846948241	0.2	1	GUT
bin_16	Unresolved	Unresolved	Unresolved	Unresolved	Unresolved	Unresolved	Unresolved	0	0	4846948241	0.2	1	GUT
bin_17	Unresolved	Unresolved	Unresolved	Unresolved	Unresolved	Unresolved	Unresolved	0	0	4846948241	0.2	1	GUT
bin_18	Unresolved	Unresolved	Unresolved	Unresolved	Unresolved	Unresolved	Unresolved	0	0	4846948241	0.2	1	GUT
bin_19	Unresolved	Unresolved	Unresolved	Unresolved	Unresolved	Unresolved	Unresolved	0	0	4846948241	0.2	1	GUT
bin_2	Unresolved	Unresolved	Unresolved	Unresolved	Unresolved	Unresolved	Unresolved	0	0	4846948241	0.2	1	GUT
bin_20	Unresolved	Unresolved	Unresolved	Unresolved	Unresolved	Unresolved	Unresolved	0	0	4846948241	0.2	1	GUT
bin_21	Unresolved	Unresolved	Unresolved	Unresolved	Unresolved	Unresolved	Unresolved	0	0	4846948241	0.2	1	GUT
bin_22	Bacteria	Bacteroidetes	Bacteroidia	Bacteroidales	Bacteroidaceae	Bacteroides	Bacteroides_vulgatus	6.9	0	4846948241	0.2	1	GUT
bin_23	Unresolved	Unresolved	Unresolved	Unresolved	Unresolved	Unresolved	Unresolved	0	0	4846948241	0.2	1	GUT
bin_24	Bacteria	Bacteroidetes	Bacteroidia	Bacteroidales	Bacteroidaceae	Bacteroides	Bacteroides_vulgatus	1.72	0	4846948241	0.2	1	GUT
bin_25	Unresolved	Unresolved	Unresolved	Unresolved	Unresolved	Unresolved	Unresolved	0	0	4846948241	0.2	1	GUT
bin_26	Unresolved	Unresolved	Unresolved	Unresolved	Unresolved	Unresolved	Unresolved	0	0	4846948241	0.2	1	GUT
bin_27	Unresolved	Unresolved	Unresolved	Unresolved	Unresolved	Unresolved	Unresolved	0	0	4846948241	0.2	1	GUT
bin_28	Unresolved	Unresolved	Unresolved	Unresolved	Unresolved	Unresolved	Unresolved	8.33	0	4846948241	0.2	1	GUT
bin_29	Bacteria	Firmicutes	Clostridia	Clostridiales	Lachnospiraceae	Blautia	Blautia_wexlerae	7.02	0	4846948241	0.2	1	GUT
bin_3	Unresolved	Unresolved	Unresolved	Unresolved	Unresolved	Unresolved	Unresolved	0	0	4846948241	0.2	1	GUT
bin_30	Unresolved	Unresolved	Unresolved	Unresolved	Unresolved	Unresolved	Unresolved	4.17	0	4846948241	0.2	1	GUT
bin_31	Bacteria	Firmicutes	Clostridia	Clostridiales	Lachnospiraceae	Lachnobacterium	Lachnobacterium_bovis	6.47	0	4846948241	0.2	1	GUT
bin_32	Unresolved	Unresolved	Unresolved	Unresolved	Unresolved	Unresolved	Unresolved	4.17	0	4846948241	0.2	1	GUT
bin_33	Unresolved	Unresolved	Unresolved	Unresolved	Unresolved	Unresolved	Unresolved	8.33	0	4846948241	0.2	1	GUT
bin_34	Bacteria	Firmicutes	Clostridia	Clostridiales	Lachnospiraceae	Lachnobacterium	Unresolved	1.72	0	4846948241	0.2	1	GUT
bin_35	Unresolved	Unresolved	Unresolved	Unresolved	Unresolved	Unresolved	Unresolved	0	0	4846948241	0.2	1	GUT
bin_36	Unresolved	Unresolved	Unresolved	Unresolved	Unresolved	Unresolved	Unresolved	4.17	0	4846948241	0.2	1	GUT
bin_37	Unresolved	Unresolved	Unresolved	Unresolved	Unresolved	Unresolved	Unresolved	0	0	4846948241	0.2	1	GUT
bin_38	Unresolved	Unresolved	Unresolved	Unresolved	Unresolved	Unresolved	Unresolved	0	0	4846948241	0.2	1	GUT
bin_39	Unresolved	Unresolved	Unresolved	Unresolved	Unresolved	Unresolved	Unresolved	0	0	4846948241	0.2	1	GUT
bin_4	Unresolved	Unresolved	Unresolved	Unresolved	Unresolved	Unresolved	Unresolved	0	0	4846948241	0.2	1	GUT
bin_40	Unresolved	Unresolved	Unresolved	Unresolved	Unresolved	Unresolved	Unresolved	0	0	4846948241	0.2	1	GUT
bin_41	Unresolved	Unresolved	Unresolved	Unresolved	Unresolved	Unresolved	Unresolved	0	0	4846948241	0.2	1	GUT
bin_42	Unresolved	Unresolved	Unresolved	Unresolved	Unresolved	Unresolved	Unresolved	0	0	4846948241	0.2	1	GUT
bin_43	Bacteria	Firmicutes	Clostridia	Clostridiales	Ruminococcaceae	Unresolved	Unresolved	1.72	0	4846948241	0.2	1	GUT
bin_44	Unresolved	Unresolved	Unresolved	Unresolved	Unresolved	Unresolved	Unresolved	4.17	0	4846948241	0.2	1	GUT
bin_45	Unresolved	Unresolved	Unresolved	Unresolved	Unresolved	Unresolved	Unresolved	0	0	4846948241	0.2	1	GUT
bin_46	Bacteria	Firmicutes	Clostridia	Clostridiales	Lachnospiraceae	Blautia	Blautia_wexlerae	16.11	0	4846948241	0.2	1	GUT
bin_47	Bacteria	Firmicutes	Clostridia	Clostridiales	Lachnospiraceae	Blautia	Blautia_wexlerae	13.8	0	4846948241	0.2	1	GUT
bin_48	Unresolved	Unresolved	Unresolved	Unresolved	Unresolved	Unresolved	Unresolved	4.17	0	4846948241	0.2	1	GUT
bin_49	Unresolved	Unresolved	Unresolved	Unresolved	Unresolved	Unresolved	Unresolved	0	0	4846948241	0.2	1	GUT
bin_5	Bacteria	Firmicutes	Clostridia	Clostridiales	Ruminococcaceae	Unresolved	Unresolved	10.34	0	4846948241	0.2	1	GUT
bin_50	Bacteria	Firmicutes	Clostridia	Clostridiales	Lachnospiraceae	Blautia	Blautia_wexlerae	3.51	0	4846948241	0.2	1	GUT
bin_51	Unresolved	Unresolved	Unresolved	Unresolved	Unresolved	Unresolved	Unresolved	0	0	4846948241	0.2	1	GUT
bin_52	Unresolved	Unresolved	Unresolved	Unresolved	Unresolved	Unresolved	Unresolved	0	0	4846948241	0.2	1	GUT
bin_53	Unresolved	Unresolved	Unresolved	Unresolved	Unresolved	Unresolved	Unresolved	0	0	4846948241	0.2	1	GUT
bin_54	Unresolved	Unresolved	Unresolved	Unresolved	Unresolved	Unresolved	Unresolved	0	0	4846948241	0.2	1	GUT
bin_55	Unresolved	Unresolved	Unresolved	Unresolved	Unresolved	Unresolved	Unresolved	0	0	4846948241	0.2	1	GUT
bin_56	Unresolved	Unresolved	Unresolved	Unresolved	Unresolved	Unresolved	Unresolved	0	0	4846948241	0.2	1	GUT
bin_57	Unresolved	Unresolved	Unresolved	Unresolved	Unresolved	Unresolved	Unresolved	0	0	4846948241	0.2	1	GUT
bin_58	Bacteria	Firmicutes	Clostridia	Clostridiales	Ruminococcaceae	Unresolved	Unresolved	6.06	0	4846948241	0.2	1	GUT
bin_59	Bacteria	Firmicutes	Clostridia	Clostridiales	Ruminococcaceae	Unresolved	Unresolved	3.61	0	4846948241	0.2	1	GUT
bin_6	Unresolved	Unresolved	Unresolved	Unresolved	Unresolved	Unresolved	Unresolved	0	0	4846948241	0.2	1	GUT
bin_60	Unresolved	Unresolved	Unresolved	Unresolved	Unresolved	Unresolved	Unresolved	0	0	4846948241	0.2	1	GUT
bin_7	Bacteria	Firmicutes	Clostridia	Clostridiales	Ruminococcaceae	Unresolved	Unresolved	17.24	0	4846948241	0.2	1	GUT
bin_8	Bacteria	Firmicutes	Clostridia	Clostridiales	Ruminococcaceae	Unresolved	Unresolved	1.72	0	4846948241	0.2	1	GUT
bin_9	Unresolved	Unresolved	Unresolved	Unresolved	Unresolved	Unresolved	Unresolved	0	0	4846948241	0.2	1	GUT
bin_0	Bacteria	Firmicutes	Clostridia	Clostridiales	Ruminococcaceae	Unresolved	Unresolved	56.83	0.67	4846948241	0.2	2	GUT
bin_1	Bacteria	Firmicutes	Clostridia	Clostridiales	Lachnospiraceae	Lachnobacterium	Unresolved	97.89	8.05	4846948241	0.2	2	GUT
bin_10	Unresolved	Unresolved	Unresolved	Unresolved	Unresolved	Unresolved	Unresolved	4.17	0	4846948241	0.2	2	GUT
bin_11	Unresolved	Unresolved	Unresolved	Unresolved	Unresolved	Unresolved	Unresolved	0	0	4846948241	0.2	2	GUT
bin_12	Unresolved	Unresolved	Unresolved	Unresolved	Unresolved	Unresolved	Unresolved	0	0	4846948241	0.2	2	GUT
bin_13	Bacteria	Firmicutes	Clostridia	Clostridiales	Lachnospiraceae	Lachnobacterium	Unresolved	3.93	0	4846948241	0.2	2	GUT
bin_14	Unresolved	Unresolved	Unresolved	Unresolved	Unresolved	Unresolved	Unresolved	0	0	4846948241	0.2	2	GUT
bin_15	Unresolved	Unresolved	Unresolved	Unresolved	Unresolved	Unresolved	Unresolved	0	0	4846948241	0.2	2	GUT
bin_16	Unresolved	Unresolved	Unresolved	Unresolved	Unresolved	Unresolved	Unresolved	0	0	4846948241	0.2	2	GUT
bin_17	Unresolved	Unresolved	Unresolved	Unresolved	Unresolved	Unresolved	Unresolved	0	0	4846948241	0.2	2	GUT
bin_18	Bacteria	Firmicutes	Clostridia	Clostridiales	Ruminococcaceae	Unresolved	Unresolved	1.72	0	4846948241	0.2	2	GUT
bin_19	Unresolved	Unresolved	Unresolved	Unresolved	Unresolved	Unresolved	Unresolved	0	0	4846948241	0.2	2	GUT
bin_2	Unresolved	Unresolved	Unresolved	Unresolved	Unresolved	Unresolved	Unresolved	0	0	4846948241	0.2	2	GUT
bin_20	Unresolved	Unresolved	Unresolved	Unresolved	Unresolved	Unresolved	Unresolved	0	0	4846948241	0.2	2	GUT
bin_21	Unresolved	Unresolved	Unresolved	Unresolved	Unresolved	Unresolved	Unresolved	0	0	4846948241	0.2	2	GUT
bin_22	Bacteria	Firmicutes	Clostridia	Clostridiales	Lachnospiraceae	Lachnobacterium	Unresolved	8.62	0	4846948241	0.2	2	GUT
bin_23	Unresolved	Unresolved	Unresolved	Unresolved	Unresolved	Unresolved	Unresolved	0	0	4846948241	0.2	2	GUT
bin_24	Bacteria	Firmicutes	Clostridia	Clostridiales	Lachnospiraceae	Lachnobacterium	Unresolved	14.04	0	4846948241	0.2	2	GUT
bin_25	Unresolved	Unresolved	Unresolved	Unresolved	Unresolved	Unresolved	Unresolved	0	0	4846948241	0.2	2	GUT
bin_26	Unresolved	Unresolved	Unresolved	Unresolved	Unresolved	Unresolved	Unresolved	0	0	4846948241	0.2	2	GUT
bin_27	Unresolved	Unresolved	Unresolved	Unresolved	Unresolved	Unresolved	Unresolved	0	0	4846948241	0.2	2	GUT
bin_28	Bacteria	Firmicutes	Clostridia	Clostridiales	Unresolved	Unresolved	Unresolved	2.55	0	4846948241	0.2	2	GUT
bin_29	Unresolved	Unresolved	Unresolved	Unresolved	Unresolved	Unresolved	Unresolved	0	0	4846948241	0.2	2	GUT
bin_3	Unresolved	Unresolved	Unresolved	Unresolved	Unresolved	Unresolved	Unresolved	0	0	4846948241	0.2	2	GUT
bin_30	Unresolved	Unresolved	Unresolved	Unresolved	Unresolved	Unresolved	Unresolved	0	0	4846948241	0.2	2	GUT
bin_31	Unresolved	Unresolved	Unresolved	Unresolved	Unresolved	Unresolved	Unresolved	0	0	4846948241	0.2	2	GUT
bin_32	Unresolved	Unresolved	Unresolved	Unresolved	Unresolved	Unresolved	Unresolved	0	0	4846948241	0.2	2	GUT
bin_33	Bacteria	Firmicutes	Clostridia	Clostridiales	Lachnospiraceae_2	Lachnospira	Unresolved	1.93	0	4846948241	0.2	2	GUT
bin_34	Unresolved	Unresolved	Unresolved	Unresolved	Unresolved	Unresolved	Unresolved	0	0	4846948241	0.2	2	GUT
bin_35	Unresolved	Unresolved	Unresolved	Unresolved	Unresolved	Unresolved	Unresolved	0	0	4846948241	0.2	2	GUT
bin_36	Bacteria	Bacteroidetes	Bacteroidia	Bacteroidales	Bacteroidaceae	Bacteroides	Bacteroides_uniformis	3.45	0	4846948241	0.2	2	GUT
bin_37	Bacteria	Bacteroidetes	Bacteroidia	Bacteroidales	Bacteroidaceae	Bacteroides	Bacteroides_vulgatus	13.79	0	4846948241	0.2	2	GUT
bin_38	Unresolved	Unresolved	Unresolved	Unresolved	Unresolved	Unresolved	Unresolved	0	0	4846948241	0.2	2	GUT
bin_39	Unresolved	Unresolved	Unresolved	Unresolved	Unresolved	Unresolved	Unresolved	0	0	4846948241	0.2	2	GUT
bin_4	Unresolved	Unresolved	Unresolved	Unresolved	Unresolved	Unresolved	Unresolved	0	0	4846948241	0.2	2	GUT
bin_40	Unresolved	Unresolved	Unresolved	Unresolved	Unresolved	Unresolved	Unresolved	0	0	4846948241	0.2	2	GUT
bin_41	Bacteria	Firmicutes	Clostridia	Clostridiales	Lachnospiraceae	Lachnobacterium	Unresolved	7.5	0	4846948241	0.2	2	GUT
bin_42	Unresolved	Unresolved	Unresolved	Unresolved	Unresolved	Unresolved	Unresolved	0	0	4846948241	0.2	2	GUT
bin_43	Unresolved	Unresolved	Unresolved	Unresolved	Unresolved	Unresolved	Unresolved	0	0	4846948241	0.2	2	GUT
bin_44	Bacteria	Firmicutes	Clostridia	Clostridiales	Lachnospiraceae	Blautia	Blautia_wexlerae	5.26	0	4846948241	0.2	2	GUT
bin_45	Unresolved	Unresolved	Unresolved	Unresolved	Unresolved	Unresolved	Unresolved	0	0	4846948241	0.2	2	GUT
bin_46	Unresolved	Unresolved	Unresolved	Unresolved	Unresolved	Unresolved	Unresolved	0	0	4846948241	0.2	2	GUT
bin_47	Bacteria	Firmicutes	Clostridia	Clostridiales	Lachnospiraceae	Blautia	Unresolved	15.07	0	4846948241	0.2	2	GUT
bin_5	Unresolved	Unresolved	Unresolved	Unresolved	Unresolved	Unresolved	Unresolved	0	0	4846948241	0.2	2	GUT
bin_6	Bacteria	Firmicutes	Clostridia	Clostridiales	Lachnospiraceae	Blautia	Blautia_wexlerae	4.88	0	4846948241	0.2	2	GUT
bin_7	Bacteria	Firmicutes	Clostridia	Clostridiales	Lachnospiraceae	Lachnobacterium	Unresolved	0.64	0	4846948241	0.2	2	GUT
bin_8	Unresolved	Unresolved	Unresolved	Unresolved	Unresolved	Unresolved	Unresolved	4.17	0	4846948241	0.2	2	GUT
bin_9	Bacteria	Firmicutes	Clostridia	Clostridiales	Lachnospiraceae	Blautia	Blautia_wexlerae	21.69	0	4846948241	0.2	2	GUT
bin_0	Bacteria	Firmicutes	Clostridia	Clostridiales	Lachnospiraceae	Lachnobacterium	Unresolved	94.04	5	4846948241	0.2	3	GUT
bin_1	Bacteria	Firmicutes	Clostridia	Clostridiales	Ruminococcaceae	Unresolved	Unresolved	1.72	0	4846948241	0.2	3	GUT
bin_10	Bacteria	Firmicutes	Clostridia	Clostridiales	Lachnospiraceae	Blautia	Blautia_wexlerae	5.26	0	4846948241	0.2	3	GUT
bin_11	Bacteria	Firmicutes	Clostridia	Clostridiales	Lachnospiraceae	Blautia	Unresolved	19.3	0	4846948241	0.2	3	GUT
bin_12	Bacteria	Firmicutes	Clostridia	Clostridiales	Lachnospiraceae	Lachnobacterium	Unresolved	1.7	0.09	4846948241	0.2	3	GUT
bin_13	Unresolved	Unresolved	Unresolved	Unresolved	Unresolved	Unresolved	Unresolved	0	0	4846948241	0.2	3	GUT
bin_14	Unresolved	Unresolved	Unresolved	Unresolved	Unresolved	Unresolved	Unresolved	0	0	4846948241	0.2	3	GUT
bin_15	Bacteria	Firmicutes	Clostridia	Clostridiales	Ruminococcaceae	Unresolved	Unresolved	10.34	0	4846948241	0.2	3	GUT
bin_16	Unresolved	Unresolved	Unresolved	Unresolved	Unresolved	Unresolved	Unresolved	0	0	4846948241	0.2	3	GUT
bin_17	Bacteria	Firmicutes	Clostridia	Clostridiales	Ruminococcaceae	Unresolved	Unresolved	2.11	0	4846948241	0.2	3	GUT
bin_18	Unresolved	Unresolved	Unresolved	Unresolved	Unresolved	Unresolved	Unresolved	0	0	4846948241	0.2	3	GUT
bin_19	Bacteria	Firmicutes	Clostridia	Clostridiales	Ruminococcaceae	Unresolved	Unresolved	7.76	0	4846948241	0.2	3	GUT
bin_2	Bacteria	Bacteroidetes	Bacteroidia	Bacteroidales	Bacteroidaceae	Bacteroides	Bacteroides_vulgatus	3.08	0	4846948241	0.2	3	GUT
bin_20	Unresolved	Unresolved	Unresolved	Unresolved	Unresolved	Unresolved	Unresolved	0	0	4846948241	0.2	3	GUT
bin_21	Unresolved	Unresolved	Unresolved	Unresolved	Unresolved	Unresolved	Unresolved	0	0	4846948241	0.2	3	GUT
bin_22	Unresolved	Unresolved	Unresolved	Unresolved	Unresolved	Unresolved	Unresolved	0	0	4846948241	0.2	3	GUT
bin_23	Unresolved	Unresolved	Unresolved	Unresolved	Unresolved	Unresolved	Unresolved	0	0	4846948241	0.2	3	GUT
bin_24	Bacteria	Firmicutes	Clostridia	Clostridiales	Lachnospiraceae	Blautia	Unresolved	3.24	0	4846948241	0.2	3	GUT
bin_25	Unresolved	Unresolved	Unresolved	Unresolved	Unresolved	Unresolved	Unresolved	4.17	0	4846948241	0.2	3	GUT
bin_26	Unresolved	Unresolved	Unresolved	Unresolved	Unresolved	Unresolved	Unresolved	0	0	4846948241	0.2	3	GUT
bin_27	Unresolved	Unresolved	Unresolved	Unresolved	Unresolved	Unresolved	Unresolved	0	0	4846948241	0.2	3	GUT
bin_28	Bacteria	Firmicutes	Clostridia	Clostridiales	Unresolved	Unresolved	Unresolved	3.31	0	4846948241	0.2	3	GUT
bin_29	Unresolved	Unresolved	Unresolved	Unresolved	Unresolved	Unresolved	Unresolved	0	0	4846948241	0.2	3	GUT
bin_3	Unresolved	Unresolved	Unresolved	Unresolved	Unresolved	Unresolved	Unresolved	0	0	4846948241	0.2	3	GUT
bin_30	Unresolved	Unresolved	Unresolved	Unresolved	Unresolved	Unresolved	Unresolved	0	0	4846948241	0.2	3	GUT
bin_31	Unresolved	Unresolved	Unresolved	Unresolved	Unresolved	Unresolved	Unresolved	0	0	4846948241	0.2	3	GUT
bin_32	Unresolved	Unresolved	Unresolved	Unresolved	Unresolved	Unresolved	Unresolved	0	0	4846948241	0.2	3	GUT
bin_33	Unresolved	Unresolved	Unresolved	Unresolved	Unresolved	Unresolved	Unresolved	0	0	4846948241	0.2	3	GUT
bin_34	Bacteria	Bacteroidetes	Bacteroidia	Bacteroidales	Bacteroidaceae	Bacteroides	Bacteroides_vulgatus	5.09	0	4846948241	0.2	3	GUT
bin_35	Unresolved	Unresolved	Unresolved	Unresolved	Unresolved	Unresolved	Unresolved	0	0	4846948241	0.2	3	GUT
bin_36	Bacteria	Bacteroidetes	Bacteroidia	Bacteroidales	Bacteroidaceae	Bacteroides	Bacteroides_dorei	6.9	0	4846948241	0.2	3	GUT
bin_37	Bacteria	Bacteroidetes	Bacteroidia	Bacteroidales	Bacteroidaceae	Bacteroides	Bacteroides_vulgatus	3.45	0	4846948241	0.2	3	GUT
bin_38	Unresolved	Unresolved	Unresolved	Unresolved	Unresolved	Unresolved	Unresolved	0	0	4846948241	0.2	3	GUT
bin_39	Unresolved	Unresolved	Unresolved	Unresolved	Unresolved	Unresolved	Unresolved	0	0	4846948241	0.2	3	GUT
bin_4	Unresolved	Unresolved	Unresolved	Unresolved	Unresolved	Unresolved	Unresolved	0	0	4846948241	0.2	3	GUT
bin_40	Unresolved	Unresolved	Unresolved	Unresolved	Unresolved	Unresolved	Unresolved	0	0	4846948241	0.2	3	GUT
bin_41	Bacteria	Firmicutes	Clostridia	Clostridiales	Lachnospiraceae	Blautia	Blautia_wexlerae	8.77	0	4846948241	0.2	3	GUT
bin_42	Unresolved	Unresolved	Unresolved	Unresolved	Unresolved	Unresolved	Unresolved	0	0	4846948241	0.2	3	GUT
bin_43	Unresolved	Unresolved	Unresolved	Unresolved	Unresolved	Unresolved	Unresolved	0	0	4846948241	0.2	3	GUT
bin_44	Bacteria	Firmicutes	Clostridia	Clostridiales	Ruminococcaceae	Unresolved	Unresolved	10.34	0	4846948241	0.2	3	GUT
bin_45	Unresolved	Unresolved	Unresolved	Unresolved	Unresolved	Unresolved	Unresolved	0	0	4846948241	0.2	3	GUT
bin_46	Unresolved	Unresolved	Unresolved	Unresolved	Unresolved	Unresolved	Unresolved	0	0	4846948241	0.2	3	GUT
bin_47	Unresolved	Unresolved	Unresolved	Unresolved	Unresolved	Unresolved	Unresolved	0	0	4846948241	0.2	3	GUT
bin_48	Unresolved	Unresolved	Unresolved	Unresolved	Unresolved	Unresolved	Unresolved	0	0	4846948241	0.2	3	GUT
bin_49	Unresolved	Unresolved	Unresolved	Unresolved	Unresolved	Unresolved	Unresolved	0	0	4846948241	0.2	3	GUT
bin_5	Unresolved	Unresolved	Unresolved	Unresolved	Unresolved	Unresolved	Unresolved	0	0	4846948241	0.2	3	GUT
bin_50	Unresolved	Unresolved	Unresolved	Unresolved	Unresolved	Unresolved	Unresolved	0	0	4846948241	0.2	3	GUT
bin_51	Unresolved	Unresolved	Unresolved	Unresolved	Unresolved	Unresolved	Unresolved	0	0	4846948241	0.2	3	GUT
bin_52	Unresolved	Unresolved	Unresolved	Unresolved	Unresolved	Unresolved	Unresolved	0	0	4846948241	0.2	3	GUT
bin_53	Unresolved	Unresolved	Unresolved	Unresolved	Unresolved	Unresolved	Unresolved	0	0	4846948241	0.2	3	GUT
bin_54	Unresolved	Unresolved	Unresolved	Unresolved	Unresolved	Unresolved	Unresolved	0	0	4846948241	0.2	3	GUT
bin_55	Unresolved	Unresolved	Unresolved	Unresolved	Unresolved	Unresolved	Unresolved	0	0	4846948241	0.2	3	GUT
bin_56	Unresolved	Unresolved	Unresolved	Unresolved	Unresolved	Unresolved	Unresolved	0	0	4846948241	0.2	3	GUT
bin_57	Unresolved	Unresolved	Unresolved	Unresolved	Unresolved	Unresolved	Unresolved	0	0	4846948241	0.2	3	GUT
bin_58	Unresolved	Unresolved	Unresolved	Unresolved	Unresolved	Unresolved	Unresolved	0	0	4846948241	0.2	3	GUT
bin_59	Unresolved	Unresolved	Unresolved	Unresolved	Unresolved	Unresolved	Unresolved	0	0	4846948241	0.2	3	GUT
bin_6	Unresolved	Unresolved	Unresolved	Unresolved	Unresolved	Unresolved	Unresolved	0	0	4846948241	0.2	3	GUT
bin_60	Unresolved	Unresolved	Unresolved	Unresolved	Unresolved	Unresolved	Unresolved	0	0	4846948241	0.2	3	GUT
bin_7	Unresolved	Unresolved	Unresolved	Unresolved	Unresolved	Unresolved	Unresolved	4.17	0	4846948241	0.2	3	GUT
bin_8	Bacteria	Firmicutes	Clostridia	Clostridiales	Lachnospiraceae	Blautia	Blautia_wexlerae	15.79	0	4846948241	0.2	3	GUT
bin_9	Bacteria	Firmicutes	Clostridia	Clostridiales	Lachnospiraceae	Blautia	Blautia_wexlerae	4.91	0	4846948241	0.2	3	GUT
bin_0	Bacteria	Firmicutes	Clostridia	Clostridiales	Ruminococcaceae	Unresolved	Unresolved	58.86	0.34	4846948241	0.4	1	GUT
bin_1	Bacteria	Firmicutes	Clostridia	Clostridiales	Ruminococcaceae	Unresolved	Unresolved	70.69	0.86	4846948241	0.4	1	GUT
bin_10	Unresolved	Unresolved	Unresolved	Unresolved	Unresolved	Unresolved	Unresolved	0	0	4846948241	0.4	1	GUT
bin_100	Bacteria	Firmicutes	Clostridia	Clostridiales	Ruminococcaceae	Unresolved	Unresolved	1.79	0	4846948241	0.4	1	GUT
bin_101	Unresolved	Unresolved	Unresolved	Unresolved	Unresolved	Unresolved	Unresolved	0	0	4846948241	0.4	1	GUT
bin_102	Unresolved	Unresolved	Unresolved	Unresolved	Unresolved	Unresolved	Unresolved	8.33	0	4846948241	0.4	1	GUT
bin_103	Unresolved	Unresolved	Unresolved	Unresolved	Unresolved	Unresolved	Unresolved	0	0	4846948241	0.4	1	GUT
bin_104	Unresolved	Unresolved	Unresolved	Unresolved	Unresolved	Unresolved	Unresolved	0	0	4846948241	0.4	1	GUT
bin_105	Bacteria	Firmicutes	Clostridia	Clostridiales	Lachnospiraceae	Unresolved	Unresolved	0.8	0	4846948241	0.4	1	GUT
bin_106	Bacteria	Firmicutes	Clostridia	Clostridiales	Lachnospiraceae	Blautia	Unresolved	10.85	0	4846948241	0.4	1	GUT
bin_107	Unresolved	Unresolved	Unresolved	Unresolved	Unresolved	Unresolved	Unresolved	0	0	4846948241	0.4	1	GUT
bin_108	Bacteria	Firmicutes	Clostridia	Clostridiales	Lachnospiraceae	Blautia	Unresolved	0.88	0	4846948241	0.4	1	GUT
bin_109	Unresolved	Unresolved	Unresolved	Unresolved	Unresolved	Unresolved	Unresolved	0	0	4846948241	0.4	1	GUT
bin_11	Bacteria	Tenericutes	Mollicutes	Erysipelotrichales	Erysipelotrichaceae	Unresolved	Unresolved	9.49	0	4846948241	0.4	1	GUT
bin_110	Unresolved	Unresolved	Unresolved	Unresolved	Unresolved	Unresolved	Unresolved	0	0	4846948241	0.4	1	GUT
bin_111	Unresolved	Unresolved	Unresolved	Unresolved	Unresolved	Unresolved	Unresolved	0	0	4846948241	0.4	1	GUT
bin_112	Unresolved	Unresolved	Unresolved	Unresolved	Unresolved	Unresolved	Unresolved	0	0	4846948241	0.4	1	GUT
bin_113	Unresolved	Unresolved	Unresolved	Unresolved	Unresolved	Unresolved	Unresolved	0	0	4846948241	0.4	1	GUT
bin_114	Unresolved	Unresolved	Unresolved	Unresolved	Unresolved	Unresolved	Unresolved	0	0	4846948241	0.4	1	GUT
bin_115	Unresolved	Unresolved	Unresolved	Unresolved	Unresolved	Unresolved	Unresolved	0	0	4846948241	0.4	1	GUT
bin_116	Unresolved	Unresolved	Unresolved	Unresolved	Unresolved	Unresolved	Unresolved	0	0	4846948241	0.4	1	GUT
bin_117	Unresolved	Unresolved	Unresolved	Unresolved	Unresolved	Unresolved	Unresolved	0	0	4846948241	0.4	1	GUT
bin_118	Unresolved	Unresolved	Unresolved	Unresolved	Unresolved	Unresolved	Unresolved	0	0	4846948241	0.4	1	GUT
bin_119	Unresolved	Unresolved	Unresolved	Unresolved	Unresolved	Unresolved	Unresolved	0	0	4846948241	0.4	1	GUT
bin_12	Bacteria	Firmicutes	Clostridia	Clostridiales	Unresolved	Unresolved	Unresolved	1.75	0	4846948241	0.4	1	GUT
bin_120	Unresolved	Unresolved	Unresolved	Unresolved	Unresolved	Unresolved	Unresolved	0	0	4846948241	0.4	1	GUT
bin_121	Unresolved	Unresolved	Unresolved	Unresolved	Unresolved	Unresolved	Unresolved	0	0	4846948241	0.4	1	GUT
bin_122	Bacteria	Firmicutes	Clostridia	Clostridiales	Lachnospiraceae	Lachnobacterium	Unresolved	36.84	8.77	4846948241	0.4	1	GUT
bin_123	Unresolved	Unresolved	Unresolved	Unresolved	Unresolved	Unresolved	Unresolved	0	0	4846948241	0.4	1	GUT
bin_124	Unresolved	Unresolved	Unresolved	Unresolved	Unresolved	Unresolved	Unresolved	0	0	4846948241	0.4	1	GUT
bin_125	Unresolved	Unresolved	Unresolved	Unresolved	Unresolved	Unresolved	Unresolved	0	0	4846948241	0.4	1	GUT
bin_126	Unresolved	Unresolved	Unresolved	Unresolved	Unresolved	Unresolved	Unresolved	0	0	4846948241	0.4	1	GUT
bin_127	Unresolved	Unresolved	Unresolved	Unresolved	Unresolved	Unresolved	Unresolved	0	0	4846948241	0.4	1	GUT
bin_128	Unresolved	Unresolved	Unresolved	Unresolved	Unresolved	Unresolved	Unresolved	0	0	4846948241	0.4	1	GUT
bin_129	Unresolved	Unresolved	Unresolved	Unresolved	Unresolved	Unresolved	Unresolved	0	0	4846948241	0.4	1	GUT
bin_13	Unresolved	Unresolved	Unresolved	Unresolved	Unresolved	Unresolved	Unresolved	0	0	4846948241	0.4	1	GUT
bin_130	Unresolved	Unresolved	Unresolved	Unresolved	Unresolved	Unresolved	Unresolved	0	0	4846948241	0.4	1	GUT
bin_14	Unresolved	Unresolved	Unresolved	Unresolved	Unresolved	Unresolved	Unresolved	4.17	0	4846948241	0.4	1	GUT
bin_15	Unresolved	Unresolved	Unresolved	Unresolved	Unresolved	Unresolved	Unresolved	4.17	0	4846948241	0.4	1	GUT
bin_16	Unresolved	Unresolved	Unresolved	Unresolved	Unresolved	Unresolved	Unresolved	0	0	4846948241	0.4	1	GUT
bin_17	Unresolved	Unresolved	Unresolved	Unresolved	Unresolved	Unresolved	Unresolved	0	0	4846948241	0.4	1	GUT
bin_18	Unresolved	Unresolved	Unresolved	Unresolved	Unresolved	Unresolved	Unresolved	4.17	0	4846948241	0.4	1	GUT
bin_19	Unresolved	Unresolved	Unresolved	Unresolved	Unresolved	Unresolved	Unresolved	0	0	4846948241	0.4	1	GUT
bin_2	Bacteria	Bacteroidetes	Bacteroidia	Bacteroidales	Bacteroidaceae	Bacteroides	Bacteroides_vulgatus	72.5	1.16	4846948241	0.4	1	GUT
bin_20	Bacteria	Firmicutes	Clostridia	Clostridiales	Lachnospiraceae	Unresolved	Unresolved	5.26	0	4846948241	0.4	1	GUT
bin_21	Unresolved	Unresolved	Unresolved	Unresolved	Unresolved	Unresolved	Unresolved	0	0	4846948241	0.4	1	GUT
bin_22	Bacteria	Firmicutes	Clostridia	Clostridiales	Unresolved	Unresolved	Unresolved	3.45	0	4846948241	0.4	1	GUT
bin_23	Unresolved	Unresolved	Unresolved	Unresolved	Unresolved	Unresolved	Unresolved	0	0	4846948241	0.4	1	GUT
bin_24	Unresolved	Unresolved	Unresolved	Unresolved	Unresolved	Unresolved	Unresolved	0	0	4846948241	0.4	1	GUT
bin_25	Unresolved	Unresolved	Unresolved	Unresolved	Unresolved	Unresolved	Unresolved	0	0	4846948241	0.4	1	GUT
bin_26	Unresolved	Unresolved	Unresolved	Unresolved	Unresolved	Unresolved	Unresolved	4.17	0	4846948241	0.4	1	GUT
bin_27	Unresolved	Unresolved	Unresolved	Unresolved	Unresolved	Unresolved	Unresolved	4.17	0	4846948241	0.4	1	GUT
bin_28	Unresolved	Unresolved	Unresolved	Unresolved	Unresolved	Unresolved	Unresolved	0	0	4846948241	0.4	1	GUT
bin_29	Unresolved	Unresolved	Unresolved	Unresolved	Unresolved	Unresolved	Unresolved	0	0	4846948241	0.4	1	GUT
bin_3	Bacteria	Firmicutes	Clostridia	Clostridiales	Unresolved	Unresolved	Unresolved	58.17	0.34	4846948241	0.4	1	GUT
bin_30	Unresolved	Unresolved	Unresolved	Unresolved	Unresolved	Unresolved	Unresolved	0	0	4846948241	0.4	1	GUT
bin_31	Unresolved	Unresolved	Unresolved	Unresolved	Unresolved	Unresolved	Unresolved	0	0	4846948241	0.4	1	GUT
bin_32	Unresolved	Unresolved	Unresolved	Unresolved	Unresolved	Unresolved	Unresolved	0	0	4846948241	0.4	1	GUT
bin_33	Unresolved	Unresolved	Unresolved	Unresolved	Unresolved	Unresolved	Unresolved	0	0	4846948241	0.4	1	GUT
bin_34	Bacteria	Bacteroidetes	Bacteroidia	Bacteroidales	Bacteroidaceae	Bacteroides	Bacteroides_uniformis	8.62	0	4846948241	0.4	1	GUT
bin_35	Unresolved	Unresolved	Unresolved	Unresolved	Unresolved	Unresolved	Unresolved	0	0	4846948241	0.4	1	GUT
bin_36	Unresolved	Unresolved	Unresolved	Unresolved	Unresolved	Unresolved	Unresolved	4.17	0	4846948241	0.4	1	GUT
bin_37	Unresolved	Unresolved	Unresolved	Unresolved	Unresolved	Unresolved	Unresolved	0	0	4846948241	0.4	1	GUT
bin_38	Unresolved	Unresolved	Unresolved	Unresolved	Unresolved	Unresolved	Unresolved	0	0	4846948241	0.4	1	GUT
bin_39	Unresolved	Unresolved	Unresolved	Unresolved	Unresolved	Unresolved	Unresolved	0	0	4846948241	0.4	1	GUT
bin_4	Bacteria	Firmicutes	Clostridia	Clostridiales	Lachnospiraceae	Blautia	Blautia_wexlerae	86.33	4.01	4846948241	0.4	1	GUT
bin_40	Bacteria	Bacteroidetes	Bacteroidia	Bacteroidales	Bacteroidaceae	Bacteroides	Bacteroides_uniformis	5.17	0	4846948241	0.4	1	GUT
bin_41	Bacteria	Bacteroidetes	Bacteroidia	Bacteroidales	Bacteroidaceae	Bacteroides	Bacteroides_uniformis	1.72	0	4846948241	0.4	1	GUT
bin_42	Unresolved	Unresolved	Unresolved	Unresolved	Unresolved	Unresolved	Unresolved	0	0	4846948241	0.4	1	GUT
bin_43	Unresolved	Unresolved	Unresolved	Unresolved	Unresolved	Unresolved	Unresolved	0	0	4846948241	0.4	1	GUT
bin_44	Unresolved	Unresolved	Unresolved	Unresolved	Unresolved	Unresolved	Unresolved	4.17	0	4846948241	0.4	1	GUT
bin_45	Unresolved	Unresolved	Unresolved	Unresolved	Unresolved	Unresolved	Unresolved	0	0	4846948241	0.4	1	GUT
bin_46	Unresolved	Unresolved	Unresolved	Unresolved	Unresolved	Unresolved	Unresolved	0	0	4846948241	0.4	1	GUT
bin_47	Unresolved	Unresolved	Unresolved	Unresolved	Unresolved	Unresolved	Unresolved	0	0	4846948241	0.4	1	GUT
bin_48	Unresolved	Unresolved	Unresolved	Unresolved	Unresolved	Unresolved	Unresolved	0	0	4846948241	0.4	1	GUT
bin_49	Unresolved	Unresolved	Unresolved	Unresolved	Unresolved	Unresolved	Unresolved	0	0	4846948241	0.4	1	GUT
bin_5	Bacteria	Firmicutes	Clostridia	Clostridiales	Lachnospiraceae	Lachnobacterium	Unresolved	87.38	4.56	4846948241	0.4	1	GUT
bin_50	Unresolved	Unresolved	Unresolved	Unresolved	Unresolved	Unresolved	Unresolved	0	0	4846948241	0.4	1	GUT
bin_51	Unresolved	Unresolved	Unresolved	Unresolved	Unresolved	Unresolved	Unresolved	0	0	4846948241	0.4	1	GUT
bin_52	Unresolved	Unresolved	Unresolved	Unresolved	Unresolved	Unresolved	Unresolved	0	0	4846948241	0.4	1	GUT
bin_53	Unresolved	Unresolved	Unresolved	Unresolved	Unresolved	Unresolved	Unresolved	0	0	4846948241	0.4	1	GUT
bin_54	Bacteria	Firmicutes	Clostridia	Clostridiales	Lachnospiraceae	Unresolved	Unresolved	2.39	0	4846948241	0.4	1	GUT
bin_55	Bacteria	Firmicutes	Clostridia	Clostridiales	Lachnospiraceae	Unresolved	Unresolved	1.75	0	4846948241	0.4	1	GUT
bin_56	Unresolved	Unresolved	Unresolved	Unresolved	Unresolved	Unresolved	Unresolved	0	0	4846948241	0.4	1	GUT
bin_57	Bacteria	Firmicutes	Clostridia	Clostridiales	Lachnospiraceae	Blautia	Unresolved	10.53	0	4846948241	0.4	1	GUT
bin_58	Unresolved	Unresolved	Unresolved	Unresolved	Unresolved	Unresolved	Unresolved	4.17	0	4846948241	0.4	1	GUT
bin_59	Unresolved	Unresolved	Unresolved	Unresolved	Unresolved	Unresolved	Unresolved	0	0	4846948241	0.4	1	GUT
bin_6	Bacteria	Firmicutes	Clostridia	Clostridiales	Lachnospiraceae	Lachnobacterium	Unresolved	61.4	0	4846948241	0.4	1	GUT
bin_60	Unresolved	Unresolved	Unresolved	Unresolved	Unresolved	Unresolved	Unresolved	0	0	4846948241	0.4	1	GUT
bin_61	Unresolved	Unresolved	Unresolved	Unresolved	Unresolved	Unresolved	Unresolved	0	0	4846948241	0.4	1	GUT
bin_62	Unresolved	Unresolved	Unresolved	Unresolved	Unresolved	Unresolved	Unresolved	0	0	4846948241	0.4	1	GUT
bin_63	Unresolved	Unresolved	Unresolved	Unresolved	Unresolved	Unresolved	Unresolved	0	0	4846948241	0.4	1	GUT
bin_64	Unresolved	Unresolved	Unresolved	Unresolved	Unresolved	Unresolved	Unresolved	0	0	4846948241	0.4	1	GUT
bin_65	Bacteria	Firmicutes	Clostridia	Clostridiales	Ruminococcaceae	Unresolved	Unresolved	11.01	0	4846948241	0.4	1	GUT
bin_66	Unresolved	Unresolved	Unresolved	Unresolved	Unresolved	Unresolved	Unresolved	0	0	4846948241	0.4	1	GUT
bin_67	Unresolved	Unresolved	Unresolved	Unresolved	Unresolved	Unresolved	Unresolved	0	0	4846948241	0.4	1	GUT
bin_68	Unresolved	Unresolved	Unresolved	Unresolved	Unresolved	Unresolved	Unresolved	0	0	4846948241	0.4	1	GUT
bin_69	Unresolved	Unresolved	Unresolved	Unresolved	Unresolved	Unresolved	Unresolved	0	0	4846948241	0.4	1	GUT
bin_7	Unresolved	Unresolved	Unresolved	Unresolved	Unresolved	Unresolved	Unresolved	0	0	4846948241	0.4	1	GUT
bin_70	Unresolved	Unresolved	Unresolved	Unresolved	Unresolved	Unresolved	Unresolved	0	0	4846948241	0.4	1	GUT
bin_71	Bacteria	Firmicutes	Clostridia	Clostridiales	Lachnospiraceae	Unresolved	Unresolved	5.26	0	4846948241	0.4	1	GUT
bin_72	Bacteria	Firmicutes	Clostridia	Clostridiales	Unresolved	Unresolved	Unresolved	17.54	0	4846948241	0.4	1	GUT
bin_73	Unresolved	Unresolved	Unresolved	Unresolved	Unresolved	Unresolved	Unresolved	0	0	4846948241	0.4	1	GUT
bin_74	Unresolved	Unresolved	Unresolved	Unresolved	Unresolved	Unresolved	Unresolved	0	0	4846948241	0.4	1	GUT
bin_75	Unresolved	Unresolved	Unresolved	Unresolved	Unresolved	Unresolved	Unresolved	0	0	4846948241	0.4	1	GUT
bin_76	Unresolved	Unresolved	Unresolved	Unresolved	Unresolved	Unresolved	Unresolved	0	0	4846948241	0.4	1	GUT
bin_77	Unresolved	Unresolved	Unresolved	Unresolved	Unresolved	Unresolved	Unresolved	0	0	4846948241	0.4	1	GUT
bin_78	Bacteria	Firmicutes	Clostridia	Clostridiales	Ruminococcaceae	Unresolved	Unresolved	1	0	4846948241	0.4	1	GUT
bin_79	Unresolved	Unresolved	Unresolved	Unresolved	Unresolved	Unresolved	Unresolved	0	0	4846948241	0.4	1	GUT
bin_8	Bacteria	Tenericutes	Mollicutes	Erysipelotrichales	Erysipelotrichaceae	Unresolved	Unresolved	3.51	0	4846948241	0.4	1	GUT
bin_80	Unresolved	Unresolved	Unresolved	Unresolved	Unresolved	Unresolved	Unresolved	0	0	4846948241	0.4	1	GUT
bin_81	Unresolved	Unresolved	Unresolved	Unresolved	Unresolved	Unresolved	Unresolved	0	0	4846948241	0.4	1	GUT
bin_82	Unresolved	Unresolved	Unresolved	Unresolved	Unresolved	Unresolved	Unresolved	0	0	4846948241	0.4	1	GUT
bin_83	Unresolved	Unresolved	Unresolved	Unresolved	Unresolved	Unresolved	Unresolved	0	0	4846948241	0.4	1	GUT
bin_84	Unresolved	Unresolved	Unresolved	Unresolved	Unresolved	Unresolved	Unresolved	0	0	4846948241	0.4	1	GUT
bin_85	Unresolved	Unresolved	Unresolved	Unresolved	Unresolved	Unresolved	Unresolved	0	0	4846948241	0.4	1	GUT
bin_86	Unresolved	Unresolved	Unresolved	Unresolved	Unresolved	Unresolved	Unresolved	0	0	4846948241	0.4	1	GUT
bin_87	Unresolved	Unresolved	Unresolved	Unresolved	Unresolved	Unresolved	Unresolved	0	0	4846948241	0.4	1	GUT
bin_88	Bacteria	Actinobacteria	Actinobacteria	Coriobacteriales	Coriobacteriaceae	Unresolved	Unresolved	5.35	0	4846948241	0.4	1	GUT
bin_89	Unresolved	Unresolved	Unresolved	Unresolved	Unresolved	Unresolved	Unresolved	0	0	4846948241	0.4	1	GUT
bin_9	Bacteria	Tenericutes	Mollicutes	Erysipelotrichales	Erysipelotrichaceae	Unresolved	Unresolved	0.96	0	4846948241	0.4	1	GUT
bin_90	Bacteria	Firmicutes	Clostridia	Clostridiales	Ruminococcaceae	Unresolved	Unresolved	1.67	0	4846948241	0.4	1	GUT
bin_91	Unresolved	Unresolved	Unresolved	Unresolved	Unresolved	Unresolved	Unresolved	0	0	4846948241	0.4	1	GUT
bin_92	Unresolved	Unresolved	Unresolved	Unresolved	Unresolved	Unresolved	Unresolved	0	0	4846948241	0.4	1	GUT
bin_93	Bacteria	Firmicutes	Clostridia	Clostridiales	Ruminococcaceae	Unresolved	Unresolved	2.38	0	4846948241	0.4	1	GUT
bin_94	Bacteria	Firmicutes	Clostridia	Clostridiales	Ruminococcaceae	Unresolved	Unresolved	8.44	1.07	4846948241	0.4	1	GUT
bin_95	Unresolved	Unresolved	Unresolved	Unresolved	Unresolved	Unresolved	Unresolved	0	0	4846948241	0.4	1	GUT
bin_96	Bacteria	Firmicutes	Clostridia	Clostridiales	Ruminococcaceae	Unresolved	Unresolved	7.63	1.79	4846948241	0.4	1	GUT
bin_97	Unresolved	Unresolved	Unresolved	Unresolved	Unresolved	Unresolved	Unresolved	0	0	4846948241	0.4	1	GUT
bin_98	Unresolved	Unresolved	Unresolved	Unresolved	Unresolved	Unresolved	Unresolved	4.17	0	4846948241	0.4	1	GUT
bin_99	Bacteria	Firmicutes	Clostridia	Clostridiales	Ruminococcaceae	Faecalibacterium	Unresolved	4.46	0	4846948241	0.4	1	GUT
bin_0	Bacteria	Firmicutes	Clostridia	Clostridiales	Ruminococcaceae	Unresolved	Unresolved	88.93	1.01	4846948241	0.4	2	GUT
bin_1	Bacteria	Firmicutes	Clostridia	Clostridiales	Ruminococcaceae	Unresolved	Unresolved	59.37	0.5	4846948241	0.4	2	GUT
bin_10	Unresolved	Unresolved	Unresolved	Unresolved	Unresolved	Unresolved	Unresolved	0	0	4846948241	0.4	2	GUT
bin_100	Bacteria	Firmicutes	Clostridia	Clostridiales	Lachnospiraceae	Unresolved	Unresolved	7.02	0	4846948241	0.4	2	GUT
bin_101	Bacteria	Firmicutes	Clostridia	Clostridiales	Unresolved	Unresolved	Unresolved	3.51	0	4846948241	0.4	2	GUT
bin_102	Unresolved	Unresolved	Unresolved	Unresolved	Unresolved	Unresolved	Unresolved	0	0	4846948241	0.4	2	GUT
bin_103	Unresolved	Unresolved	Unresolved	Unresolved	Unresolved	Unresolved	Unresolved	4.17	0	4846948241	0.4	2	GUT
bin_104	Bacteria	Firmicutes	Clostridia	Clostridiales	Unresolved	Unresolved	Unresolved	1.9	0	4846948241	0.4	2	GUT
bin_105	Unresolved	Unresolved	Unresolved	Unresolved	Unresolved	Unresolved	Unresolved	0	0	4846948241	0.4	2	GUT
bin_106	Unresolved	Unresolved	Unresolved	Unresolved	Unresolved	Unresolved	Unresolved	0	0	4846948241	0.4	2	GUT
bin_107	Unresolved	Unresolved	Unresolved	Unresolved	Unresolved	Unresolved	Unresolved	0	0	4846948241	0.4	2	GUT
bin_108	Unresolved	Unresolved	Unresolved	Unresolved	Unresolved	Unresolved	Unresolved	0	0	4846948241	0.4	2	GUT
bin_109	Unresolved	Unresolved	Unresolved	Unresolved	Unresolved	Unresolved	Unresolved	0	0	4846948241	0.4	2	GUT
bin_11	Unresolved	Unresolved	Unresolved	Unresolved	Unresolved	Unresolved	Unresolved	0	0	4846948241	0.4	2	GUT
bin_110	Unresolved	Unresolved	Unresolved	Unresolved	Unresolved	Unresolved	Unresolved	0	0	4846948241	0.4	2	GUT
bin_111	Unresolved	Unresolved	Unresolved	Unresolved	Unresolved	Unresolved	Unresolved	4.17	0	4846948241	0.4	2	GUT
bin_112	Unresolved	Unresolved	Unresolved	Unresolved	Unresolved	Unresolved	Unresolved	0	0	4846948241	0.4	2	GUT
bin_113	Unresolved	Unresolved	Unresolved	Unresolved	Unresolved	Unresolved	Unresolved	0	0	4846948241	0.4	2	GUT
bin_114	Unresolved	Unresolved	Unresolved	Unresolved	Unresolved	Unresolved	Unresolved	4.17	0	4846948241	0.4	2	GUT
bin_115	Unresolved	Unresolved	Unresolved	Unresolved	Unresolved	Unresolved	Unresolved	0	0	4846948241	0.4	2	GUT
bin_116	Unresolved	Unresolved	Unresolved	Unresolved	Unresolved	Unresolved	Unresolved	0	0	4846948241	0.4	2	GUT
bin_117	Unresolved	Unresolved	Unresolved	Unresolved	Unresolved	Unresolved	Unresolved	0	0	4846948241	0.4	2	GUT
bin_118	Unresolved	Unresolved	Unresolved	Unresolved	Unresolved	Unresolved	Unresolved	0	0	4846948241	0.4	2	GUT
bin_119	Unresolved	Unresolved	Unresolved	Unresolved	Unresolved	Unresolved	Unresolved	0	0	4846948241	0.4	2	GUT
bin_12	Bacteria	Bacteroidetes	Bacteroidia	Bacteroidales	Bacteroidaceae	Bacteroides	Bacteroides_uniformis	1.72	0	4846948241	0.4	2	GUT
bin_120	Unresolved	Unresolved	Unresolved	Unresolved	Unresolved	Unresolved	Unresolved	0	0	4846948241	0.4	2	GUT
bin_121	Unresolved	Unresolved	Unresolved	Unresolved	Unresolved	Unresolved	Unresolved	0	0	4846948241	0.4	2	GUT
bin_122	Unresolved	Unresolved	Unresolved	Unresolved	Unresolved	Unresolved	Unresolved	0	0	4846948241	0.4	2	GUT
bin_123	Unresolved	Unresolved	Unresolved	Unresolved	Unresolved	Unresolved	Unresolved	0	0	4846948241	0.4	2	GUT
bin_124	Unresolved	Unresolved	Unresolved	Unresolved	Unresolved	Unresolved	Unresolved	0	0	4846948241	0.4	2	GUT
bin_125	Unresolved	Unresolved	Unresolved	Unresolved	Unresolved	Unresolved	Unresolved	0	0	4846948241	0.4	2	GUT
bin_126	Unresolved	Unresolved	Unresolved	Unresolved	Unresolved	Unresolved	Unresolved	0	0	4846948241	0.4	2	GUT
bin_127	Bacteria	Actinobacteria	Actinobacteria	Bifidobacteriales	Bifidobacteriaceae	Bifidobacterium	Unresolved	1.72	0	4846948241	0.4	2	GUT
bin_128	Bacteria	Actinobacteria	Actinobacteria	Bifidobacteriales	Bifidobacteriaceae	Bifidobacterium	Bifidobacterium_adolescentis	5.26	0	4846948241	0.4	2	GUT
bin_129	Bacteria	Bacteroidetes	Bacteroidia	Bacteroidales	Bacteroidaceae	Bacteroides	Bacteroides_uniformis	2.82	0	4846948241	0.4	2	GUT
bin_13	Bacteria	Bacteroidetes	Bacteroidia	Bacteroidales	Bacteroidaceae	Bacteroides	Bacteroides_vulgatus	0	0	4846948241	0.4	2	GUT
bin_130	Unresolved	Unresolved	Unresolved	Unresolved	Unresolved	Unresolved	Unresolved	0	0	4846948241	0.4	2	GUT
bin_131	Unresolved	Unresolved	Unresolved	Unresolved	Unresolved	Unresolved	Unresolved	0	0	4846948241	0.4	2	GUT
bin_132	Unresolved	Unresolved	Unresolved	Unresolved	Unresolved	Unresolved	Unresolved	0	0	4846948241	0.4	2	GUT
bin_133	Bacteria	Bacteroidetes	Bacteroidia	Bacteroidales	Bacteroidaceae	Bacteroides	Bacteroides_uniformis	1.72	0	4846948241	0.4	2	GUT
bin_134	Unresolved	Unresolved	Unresolved	Unresolved	Unresolved	Unresolved	Unresolved	0	0	4846948241	0.4	2	GUT
bin_135	Unresolved	Unresolved	Unresolved	Unresolved	Unresolved	Unresolved	Unresolved	0	0	4846948241	0.4	2	GUT
bin_136	Unresolved	Unresolved	Unresolved	Unresolved	Unresolved	Unresolved	Unresolved	0	0	4846948241	0.4	2	GUT
bin_137	Unresolved	Unresolved	Unresolved	Unresolved	Unresolved	Unresolved	Unresolved	0	0	4846948241	0.4	2	GUT
bin_138	Unresolved	Unresolved	Unresolved	Unresolved	Unresolved	Unresolved	Unresolved	0	0	4846948241	0.4	2	GUT
bin_139	Unresolved	Unresolved	Unresolved	Unresolved	Unresolved	Unresolved	Unresolved	0	0	4846948241	0.4	2	GUT
bin_14	Unresolved	Unresolved	Unresolved	Unresolved	Unresolved	Unresolved	Unresolved	0	0	4846948241	0.4	2	GUT
bin_140	Unresolved	Unresolved	Unresolved	Unresolved	Unresolved	Unresolved	Unresolved	4.17	0	4846948241	0.4	2	GUT
bin_15	Unresolved	Unresolved	Unresolved	Unresolved	Unresolved	Unresolved	Unresolved	0	0	4846948241	0.4	2	GUT
bin_16	Unresolved	Unresolved	Unresolved	Unresolved	Unresolved	Unresolved	Unresolved	0	0	4846948241	0.4	2	GUT
bin_17	Bacteria	Firmicutes	Clostridia	Clostridiales	Lachnospiraceae	Unresolved	Unresolved	1.75	0	4846948241	0.4	2	GUT
bin_18	Unresolved	Unresolved	Unresolved	Unresolved	Unresolved	Unresolved	Unresolved	0	0	4846948241	0.4	2	GUT
bin_19	Unresolved	Unresolved	Unresolved	Unresolved	Unresolved	Unresolved	Unresolved	0	0	4846948241	0.4	2	GUT
bin_2	Bacteria	Firmicutes	Clostridia	Clostridiales	Unresolved	Unresolved	Unresolved	61.58	0.67	4846948241	0.4	2	GUT
bin_20	Unresolved	Unresolved	Unresolved	Unresolved	Unresolved	Unresolved	Unresolved	0	0	4846948241	0.4	2	GUT
bin_21	Bacteria	Firmicutes	Clostridia	Clostridiales	Unresolved	Unresolved	Unresolved	3.51	0	4846948241	0.4	2	GUT
bin_22	Bacteria	Firmicutes	Clostridia	Clostridiales	Unresolved	Unresolved	Unresolved	8.77	0	4846948241	0.4	2	GUT
bin_23	Unresolved	Unresolved	Unresolved	Unresolved	Unresolved	Unresolved	Unresolved	0	0	4846948241	0.4	2	GUT
bin_24	Unresolved	Unresolved	Unresolved	Unresolved	Unresolved	Unresolved	Unresolved	4.17	0	4846948241	0.4	2	GUT
bin_25	Unresolved	Unresolved	Unresolved	Unresolved	Unresolved	Unresolved	Unresolved	4.17	0	4846948241	0.4	2	GUT
bin_26	Unresolved	Unresolved	Unresolved	Unresolved	Unresolved	Unresolved	Unresolved	0	0	4846948241	0.4	2	GUT
bin_27	Bacteria	Bacteroidetes	Bacteroidia	Bacteroidales	Bacteroidaceae	Bacteroides	Bacteroides_vulgatus	8.62	0	4846948241	0.4	2	GUT
bin_28	Unresolved	Unresolved	Unresolved	Unresolved	Unresolved	Unresolved	Unresolved	0	0	4846948241	0.4	2	GUT
bin_29	Unresolved	Unresolved	Unresolved	Unresolved	Unresolved	Unresolved	Unresolved	0	0	4846948241	0.4	2	GUT
bin_3	Bacteria	Firmicutes	Clostridia	Clostridiales	Lachnospiraceae	Blautia	Blautia_wexlerae	84.77	3.15	4846948241	0.4	2	GUT
bin_30	Bacteria	Actinobacteria	Actinobacteria	Coriobacteriales	Coriobacteriaceae	Unresolved	Unresolved	8.16	0	4846948241	0.4	2	GUT
bin_31	Unresolved	Unresolved	Unresolved	Unresolved	Unresolved	Unresolved	Unresolved	0	0	4846948241	0.4	2	GUT
bin_32	Bacteria	Actinobacteria	Actinobacteria	Coriobacteriales	Coriobacteriaceae	Collinsella	Unresolved	5.17	0	4846948241	0.4	2	GUT
bin_33	Unresolved	Unresolved	Unresolved	Unresolved	Unresolved	Unresolved	Unresolved	0	0	4846948241	0.4	2	GUT
bin_34	Bacteria	Actinobacteria	Actinobacteria	Coriobacteriales	Coriobacteriaceae	Collinsella	Unresolved	5.17	0	4846948241	0.4	2	GUT
bin_35	Unresolved	Unresolved	Unresolved	Unresolved	Unresolved	Unresolved	Unresolved	0	0	4846948241	0.4	2	GUT
bin_36	Unresolved	Unresolved	Unresolved	Unresolved	Unresolved	Unresolved	Unresolved	4.17	0	4846948241	0.4	2	GUT
bin_37	Unresolved	Unresolved	Unresolved	Unresolved	Unresolved	Unresolved	Unresolved	0	0	4846948241	0.4	2	GUT
bin_38	Bacteria	Firmicutes	Clostridia	Clostridiales	Lachnospiraceae	Ruminococcus	Unresolved	2.51	0	4846948241	0.4	2	GUT
bin_39	Unresolved	Unresolved	Unresolved	Unresolved	Unresolved	Unresolved	Unresolved	0	0	4846948241	0.4	2	GUT
bin_4	Bacteria	Firmicutes	Clostridia	Clostridiales	Lachnospiraceae	Lachnobacterium	Unresolved	97.89	2.17	4846948241	0.4	2	GUT
bin_40	Bacteria	Firmicutes	Clostridia	Clostridiales	Lachnospiraceae	Unresolved	Unresolved	5.26	2.71	4846948241	0.4	2	GUT
bin_41	Bacteria	Firmicutes	Clostridia	Clostridiales	Lachnospiraceae	Blautia	Unresolved	6.22	0	4846948241	0.4	2	GUT
bin_42	Bacteria	Firmicutes	Clostridia	Clostridiales	Lachnospiraceae	Blautia	Unresolved	7.01	0	4846948241	0.4	2	GUT
bin_43	Unresolved	Unresolved	Unresolved	Unresolved	Unresolved	Unresolved	Unresolved	0	0	4846948241	0.4	2	GUT
bin_44	Bacteria	Firmicutes	Clostridia	Clostridiales	Ruminococcaceae	Unresolved	Unresolved	4.46	0	4846948241	0.4	2	GUT
bin_45	Unresolved	Unresolved	Unresolved	Unresolved	Unresolved	Unresolved	Unresolved	4.17	0	4846948241	0.4	2	GUT
bin_46	Unresolved	Unresolved	Unresolved	Unresolved	Unresolved	Unresolved	Unresolved	0	0	4846948241	0.4	2	GUT
bin_47	Bacteria	Firmicutes	Clostridia	Clostridiales	Ruminococcaceae	Unresolved	Unresolved	5.62	0.89	4846948241	0.4	2	GUT
bin_48	Unresolved	Unresolved	Unresolved	Unresolved	Unresolved	Unresolved	Unresolved	0	0	4846948241	0.4	2	GUT
bin_49	Unresolved	Unresolved	Unresolved	Unresolved	Unresolved	Unresolved	Unresolved	0	0	4846948241	0.4	2	GUT
bin_5	Bacteria	Firmicutes	Clostridia	Clostridiales	Lachnospiraceae	Lachnobacterium	Unresolved	90.02	2.58	4846948241	0.4	2	GUT
bin_50	Bacteria	Firmicutes	Clostridia	Clostridiales	Ruminococcaceae	Faecalibacterium	Unresolved	1.79	0	4846948241	0.4	2	GUT
bin_51	Unresolved	Unresolved	Unresolved	Unresolved	Unresolved	Unresolved	Unresolved	0	0	4846948241	0.4	2	GUT
bin_52	Unresolved	Unresolved	Unresolved	Unresolved	Unresolved	Unresolved	Unresolved	0	0	4846948241	0.4	2	GUT
bin_53	Unresolved	Unresolved	Unresolved	Unresolved	Unresolved	Unresolved	Unresolved	0	0	4846948241	0.4	2	GUT
bin_54	Unresolved	Unresolved	Unresolved	Unresolved	Unresolved	Unresolved	Unresolved	0	0	4846948241	0.4	2	GUT
bin_55	Unresolved	Unresolved	Unresolved	Unresolved	Unresolved	Unresolved	Unresolved	0	0	4846948241	0.4	2	GUT
bin_56	Unresolved	Unresolved	Unresolved	Unresolved	Unresolved	Unresolved	Unresolved	0	0	4846948241	0.4	2	GUT
bin_57	Unresolved	Unresolved	Unresolved	Unresolved	Unresolved	Unresolved	Unresolved	0	0	4846948241	0.4	2	GUT
bin_58	Unresolved	Unresolved	Unresolved	Unresolved	Unresolved	Unresolved	Unresolved	0	0	4846948241	0.4	2	GUT
bin_59	Unresolved	Unresolved	Unresolved	Unresolved	Unresolved	Unresolved	Unresolved	0	0	4846948241	0.4	2	GUT
bin_6	Unresolved	Unresolved	Unresolved	Unresolved	Unresolved	Unresolved	Unresolved	4.17	0	4846948241	0.4	2	GUT
bin_60	Unresolved	Unresolved	Unresolved	Unresolved	Unresolved	Unresolved	Unresolved	0	0	4846948241	0.4	2	GUT
bin_61	Unresolved	Unresolved	Unresolved	Unresolved	Unresolved	Unresolved	Unresolved	0	0	4846948241	0.4	2	GUT
bin_62	Unresolved	Unresolved	Unresolved	Unresolved	Unresolved	Unresolved	Unresolved	0	0	4846948241	0.4	2	GUT
bin_63	Bacteria	Firmicutes	Clostridia	Clostridiales	Lachnospiraceae	Unresolved	Unresolved	1.75	0	4846948241	0.4	2	GUT
bin_64	Unresolved	Unresolved	Unresolved	Unresolved	Unresolved	Unresolved	Unresolved	0	0	4846948241	0.4	2	GUT
bin_65	Unresolved	Unresolved	Unresolved	Unresolved	Unresolved	Unresolved	Unresolved	0	0	4846948241	0.4	2	GUT
bin_66	Bacteria	Bacteroidetes	Bacteroidia	Bacteroidales	Bacteroidaceae	Bacteroides	Bacteroides_vulgatus	14.14	0	4846948241	0.4	2	GUT
bin_67	Unresolved	Unresolved	Unresolved	Unresolved	Unresolved	Unresolved	Unresolved	0	0	4846948241	0.4	2	GUT
bin_68	Bacteria	Bacteroidetes	Bacteroidia	Bacteroidales	Bacteroidaceae	Bacteroides	Bacteroides_vulgatus	18.97	0	4846948241	0.4	2	GUT
bin_69	Unresolved	Unresolved	Unresolved	Unresolved	Unresolved	Unresolved	Unresolved	0	0	4846948241	0.4	2	GUT
bin_7	Unresolved	Unresolved	Unresolved	Unresolved	Unresolved	Unresolved	Unresolved	0	0	4846948241	0.4	2	GUT
bin_70	Bacteria	Firmicutes	Clostridia	Clostridiales	Lachnospiraceae	Lachnobacterium	Unresolved	2.66	0	4846948241	0.4	2	GUT
bin_71	Bacteria	Bacteroidetes	Bacteroidia	Bacteroidales	Bacteroidaceae	Bacteroides	Bacteroides_vulgatus	7.14	0	4846948241	0.4	2	GUT
bin_72	Bacteria	Actinobacteria	Actinobacteria	Coriobacteriales	Coriobacteriaceae	Unresolved	Unresolved	6.58	0	4846948241	0.4	2	GUT
bin_73	Bacteria	Firmicutes	Clostridia	Clostridiales	Ruminococcaceae	Unresolved	Unresolved	1.79	0	4846948241	0.4	2	GUT
bin_74	Unresolved	Unresolved	Unresolved	Unresolved	Unresolved	Unresolved	Unresolved	0	0	4846948241	0.4	2	GUT
bin_75	Bacteria	Firmicutes	Clostridia	Clostridiales	Ruminococcaceae	Faecalibacterium	Unresolved	3.15	0	4846948241	0.4	2	GUT
bin_76	Unresolved	Unresolved	Unresolved	Unresolved	Unresolved	Unresolved	Unresolved	0	0	4846948241	0.4	2	GUT
bin_77	Unresolved	Unresolved	Unresolved	Unresolved	Unresolved	Unresolved	Unresolved	0	0	4846948241	0.4	2	GUT
bin_78	Unresolved	Unresolved	Unresolved	Unresolved	Unresolved	Unresolved	Unresolved	2.08	0	4846948241	0.4	2	GUT
bin_79	Unresolved	Unresolved	Unresolved	Unresolved	Unresolved	Unresolved	Unresolved	0	0	4846948241	0.4	2	GUT
bin_8	Unresolved	Unresolved	Unresolved	Unresolved	Unresolved	Unresolved	Unresolved	0	0	4846948241	0.4	2	GUT
bin_80	Bacteria	Firmicutes	Clostridia	Clostridiales	Lachnospiraceae	Lachnobacterium	Unresolved	13.79	3.61	4846948241	0.4	2	GUT
bin_81	Unresolved	Unresolved	Unresolved	Unresolved	Unresolved	Unresolved	Unresolved	0	0	4846948241	0.4	2	GUT
bin_82	Unresolved	Unresolved	Unresolved	Unresolved	Unresolved	Unresolved	Unresolved	0	0	4846948241	0.4	2	GUT
bin_83	Unresolved	Unresolved	Unresolved	Unresolved	Unresolved	Unresolved	Unresolved	0	0	4846948241	0.4	2	GUT
bin_84	Unresolved	Unresolved	Unresolved	Unresolved	Unresolved	Unresolved	Unresolved	0	0	4846948241	0.4	2	GUT
bin_85	Bacteria	Firmicutes	Clostridia	Clostridiales	Ruminococcaceae	Unresolved	Unresolved	4.7	0	4846948241	0.4	2	GUT
bin_86	Unresolved	Unresolved	Unresolved	Unresolved	Unresolved	Unresolved	Unresolved	0	0	4846948241	0.4	2	GUT
bin_87	Unresolved	Unresolved	Unresolved	Unresolved	Unresolved	Unresolved	Unresolved	0	0	4846948241	0.4	2	GUT
bin_88	Unresolved	Unresolved	Unresolved	Unresolved	Unresolved	Unresolved	Unresolved	0	0	4846948241	0.4	2	GUT
bin_89	Unresolved	Unresolved	Unresolved	Unresolved	Unresolved	Unresolved	Unresolved	0	0	4846948241	0.4	2	GUT
bin_9	Unresolved	Unresolved	Unresolved	Unresolved	Unresolved	Unresolved	Unresolved	0	0	4846948241	0.4	2	GUT
bin_90	Unresolved	Unresolved	Unresolved	Unresolved	Unresolved	Unresolved	Unresolved	0	0	4846948241	0.4	2	GUT
bin_91	Unresolved	Unresolved	Unresolved	Unresolved	Unresolved	Unresolved	Unresolved	0	0	4846948241	0.4	2	GUT
bin_92	Unresolved	Unresolved	Unresolved	Unresolved	Unresolved	Unresolved	Unresolved	0	0	4846948241	0.4	2	GUT
bin_93	Bacteria	Firmicutes	Clostridia	Clostridiales	Lachnospiraceae	Unresolved	Unresolved	3.51	0	4846948241	0.4	2	GUT
bin_94	Unresolved	Unresolved	Unresolved	Unresolved	Unresolved	Unresolved	Unresolved	0	0	4846948241	0.4	2	GUT
bin_95	Unresolved	Unresolved	Unresolved	Unresolved	Unresolved	Unresolved	Unresolved	0	0	4846948241	0.4	2	GUT
bin_96	Bacteria	Firmicutes	Clostridia	Clostridiales	Lachnospiraceae	Unresolved	Unresolved	8.77	0	4846948241	0.4	2	GUT
bin_97	Unresolved	Unresolved	Unresolved	Unresolved	Unresolved	Unresolved	Unresolved	0	0	4846948241	0.4	2	GUT
bin_98	Unresolved	Unresolved	Unresolved	Unresolved	Unresolved	Unresolved	Unresolved	0	0	4846948241	0.4	2	GUT
bin_99	Bacteria	Firmicutes	Clostridia	Clostridiales	Lachnospiraceae	Ruminococcus	Unresolved	4.08	0	4846948241	0.4	2	GUT
bin_0	Bacteria	Firmicutes	Clostridia	Clostridiales	Ruminococcaceae	Unresolved	Unresolved	62.97	0.34	4846948241	0.4	3	GUT
bin_1	Bacteria	Firmicutes	Clostridia	Clostridiales	Lachnospiraceae	Unresolved	Unresolved	93.14	8.71	4846948241	0.4	3	GUT
bin_10	Bacteria	Bacteroidetes	Bacteroidia	Bacteroidales	Bacteroidaceae	Bacteroides	Bacteroides_uniformis	1.72	0	4846948241	0.4	3	GUT
bin_100	Bacteria	Actinobacteria	Actinobacteria	Bifidobacteriales	Bifidobacteriaceae	Bifidobacterium	Bifidobacterium_dentium	0.86	0	4846948241	0.4	3	GUT
bin_101	Unresolved	Unresolved	Unresolved	Unresolved	Unresolved	Unresolved	Unresolved	0	0	4846948241	0.4	3	GUT
bin_102	Bacteria	Actinobacteria	Actinobacteria	Bifidobacteriales	Bifidobacteriaceae	Bifidobacterium	Bifidobacterium_dentium	2.04	0	4846948241	0.4	3	GUT
bin_103	Bacteria	Firmicutes	Clostridia	Clostridiales	Ruminococcaceae	Unresolved	Unresolved	7.29	0	4846948241	0.4	3	GUT
bin_104	Unresolved	Unresolved	Unresolved	Unresolved	Unresolved	Unresolved	Unresolved	0	0	4846948241	0.4	3	GUT
bin_105	Unresolved	Unresolved	Unresolved	Unresolved	Unresolved	Unresolved	Unresolved	0	0	4846948241	0.4	3	GUT
bin_106	Unresolved	Unresolved	Unresolved	Unresolved	Unresolved	Unresolved	Unresolved	0	0	4846948241	0.4	3	GUT
bin_107	Bacteria	Actinobacteria	Actinobacteria	Unresolved	Unresolved	Unresolved	Unresolved	7.37	0.63	4846948241	0.4	3	GUT
bin_108	Unresolved	Unresolved	Unresolved	Unresolved	Unresolved	Unresolved	Unresolved	0	0	4846948241	0.4	3	GUT
bin_109	Unresolved	Unresolved	Unresolved	Unresolved	Unresolved	Unresolved	Unresolved	0	0	4846948241	0.4	3	GUT
bin_11	Bacteria	Bacteroidetes	Bacteroidia	Bacteroidales	Bacteroidaceae	Bacteroides	Bacteroides_uniformis	3.45	0	4846948241	0.4	3	GUT
bin_110	Unresolved	Unresolved	Unresolved	Unresolved	Unresolved	Unresolved	Unresolved	0	0	4846948241	0.4	3	GUT
bin_111	Unresolved	Unresolved	Unresolved	Unresolved	Unresolved	Unresolved	Unresolved	0	0	4846948241	0.4	3	GUT
bin_112	Unresolved	Unresolved	Unresolved	Unresolved	Unresolved	Unresolved	Unresolved	0	0	4846948241	0.4	3	GUT
bin_113	Unresolved	Unresolved	Unresolved	Unresolved	Unresolved	Unresolved	Unresolved	0	0	4846948241	0.4	3	GUT
bin_114	Unresolved	Unresolved	Unresolved	Unresolved	Unresolved	Unresolved	Unresolved	0	0	4846948241	0.4	3	GUT
bin_115	Unresolved	Unresolved	Unresolved	Unresolved	Unresolved	Unresolved	Unresolved	0	0	4846948241	0.4	3	GUT
bin_116	Unresolved	Unresolved	Unresolved	Unresolved	Unresolved	Unresolved	Unresolved	0	0	4846948241	0.4	3	GUT
bin_117	Unresolved	Unresolved	Unresolved	Unresolved	Unresolved	Unresolved	Unresolved	8.33	0	4846948241	0.4	3	GUT
bin_118	Bacteria	Firmicutes	Clostridia	Clostridiales	Unresolved	Unresolved	Unresolved	4.7	0	4846948241	0.4	3	GUT
bin_119	Unresolved	Unresolved	Unresolved	Unresolved	Unresolved	Unresolved	Unresolved	0	0	4846948241	0.4	3	GUT
bin_12	Unresolved	Unresolved	Unresolved	Unresolved	Unresolved	Unresolved	Unresolved	0	0	4846948241	0.4	3	GUT
bin_120	Bacteria	Firmicutes	Clostridia	Clostridiales	Lachnospiraceae	Blautia	Blautia_wexlerae	22.81	0	4846948241	0.4	3	GUT
bin_121	Bacteria	Firmicutes	Clostridia	Clostridiales	Lachnospiraceae	Blautia	Unresolved	0.81	0	4846948241	0.4	3	GUT
bin_122	Bacteria	Firmicutes	Clostridia	Clostridiales	Lachnospiraceae	Blautia	Unresolved	10.53	0	4846948241	0.4	3	GUT
bin_123	Bacteria	Firmicutes	Clostridia	Clostridiales	Lachnospiraceae	Blautia	Unresolved	5.26	0	4846948241	0.4	3	GUT
bin_124	Unresolved	Unresolved	Unresolved	Unresolved	Unresolved	Unresolved	Unresolved	0	0	4846948241	0.4	3	GUT
bin_125	Unresolved	Unresolved	Unresolved	Unresolved	Unresolved	Unresolved	Unresolved	0	0	4846948241	0.4	3	GUT
bin_126	Unresolved	Unresolved	Unresolved	Unresolved	Unresolved	Unresolved	Unresolved	0	0	4846948241	0.4	3	GUT
bin_127	Unresolved	Unresolved	Unresolved	Unresolved	Unresolved	Unresolved	Unresolved	0	0	4846948241	0.4	3	GUT
bin_128	Bacteria	Firmicutes	Clostridia	Clostridiales	Lachnospiraceae	Blautia	Blautia_wexlerae	18.35	0.06	4846948241	0.4	3	GUT
bin_129	Unresolved	Unresolved	Unresolved	Unresolved	Unresolved	Unresolved	Unresolved	0	0	4846948241	0.4	3	GUT
bin_13	Unresolved	Unresolved	Unresolved	Unresolved	Unresolved	Unresolved	Unresolved	0	0	4846948241	0.4	3	GUT
bin_130	Unresolved	Unresolved	Unresolved	Unresolved	Unresolved	Unresolved	Unresolved	0	0	4846948241	0.4	3	GUT
bin_131	Bacteria	Firmicutes	Clostridia	Clostridiales	Lachnospiraceae	Blautia	Blautia_wexlerae	17.54	7.02	4846948241	0.4	3	GUT
bin_132	Unresolved	Unresolved	Unresolved	Unresolved	Unresolved	Unresolved	Unresolved	0	0	4846948241	0.4	3	GUT
bin_133	Unresolved	Unresolved	Unresolved	Unresolved	Unresolved	Unresolved	Unresolved	0	0	4846948241	0.4	3	GUT
bin_134	Unresolved	Unresolved	Unresolved	Unresolved	Unresolved	Unresolved	Unresolved	0	0	4846948241	0.4	3	GUT
bin_135	Unresolved	Unresolved	Unresolved	Unresolved	Unresolved	Unresolved	Unresolved	0	0	4846948241	0.4	3	GUT
bin_136	Unresolved	Unresolved	Unresolved	Unresolved	Unresolved	Unresolved	Unresolved	0	0	4846948241	0.4	3	GUT
bin_137	Unresolved	Unresolved	Unresolved	Unresolved	Unresolved	Unresolved	Unresolved	0	0	4846948241	0.4	3	GUT
bin_138	Unresolved	Unresolved	Unresolved	Unresolved	Unresolved	Unresolved	Unresolved	0	0	4846948241	0.4	3	GUT
bin_139	Unresolved	Unresolved	Unresolved	Unresolved	Unresolved	Unresolved	Unresolved	0	0	4846948241	0.4	3	GUT
bin_14	Unresolved	Unresolved	Unresolved	Unresolved	Unresolved	Unresolved	Unresolved	0	0	4846948241	0.4	3	GUT
bin_140	Unresolved	Unresolved	Unresolved	Unresolved	Unresolved	Unresolved	Unresolved	0	0	4846948241	0.4	3	GUT
bin_141	Unresolved	Unresolved	Unresolved	Unresolved	Unresolved	Unresolved	Unresolved	0	0	4846948241	0.4	3	GUT
bin_15	Unresolved	Unresolved	Unresolved	Unresolved	Unresolved	Unresolved	Unresolved	0	0	4846948241	0.4	3	GUT
bin_16	Unresolved	Unresolved	Unresolved	Unresolved	Unresolved	Unresolved	Unresolved	0	0	4846948241	0.4	3	GUT
bin_17	Unresolved	Unresolved	Unresolved	Unresolved	Unresolved	Unresolved	Unresolved	0	0	4846948241	0.4	3	GUT
bin_18	Unresolved	Unresolved	Unresolved	Unresolved	Unresolved	Unresolved	Unresolved	0	0	4846948241	0.4	3	GUT
bin_19	Unresolved	Unresolved	Unresolved	Unresolved	Unresolved	Unresolved	Unresolved	0	0	4846948241	0.4	3	GUT
bin_2	Bacteria	Firmicutes	Clostridia	Clostridiales	Ruminococcaceae	Unresolved	Unresolved	92.62	0.34	4846948241	0.4	3	GUT
bin_20	Unresolved	Unresolved	Unresolved	Unresolved	Unresolved	Unresolved	Unresolved	0	0	4846948241	0.4	3	GUT
bin_21	Unresolved	Unresolved	Unresolved	Unresolved	Unresolved	Unresolved	Unresolved	0	0	4846948241	0.4	3	GUT
bin_22	Unresolved	Unresolved	Unresolved	Unresolved	Unresolved	Unresolved	Unresolved	4.17	0	4846948241	0.4	3	GUT
bin_23	Bacteria	Bacteroidetes	Bacteroidia	Bacteroidales	Bacteroidaceae	Bacteroides	Bacteroides_uniformis	4.37	0	4846948241	0.4	3	GUT
bin_24	Unresolved	Unresolved	Unresolved	Unresolved	Unresolved	Unresolved	Unresolved	0	0	4846948241	0.4	3	GUT
bin_25	Unresolved	Unresolved	Unresolved	Unresolved	Unresolved	Unresolved	Unresolved	0	0	4846948241	0.4	3	GUT
bin_26	Bacteria	Firmicutes	Clostridia	Clostridiales	Lachnospiraceae	Unresolved	Unresolved	3.03	0	4846948241	0.4	3	GUT
bin_27	Bacteria	Firmicutes	Clostridia	Clostridiales	Lachnospiraceae	Unresolved	Unresolved	4.21	0	4846948241	0.4	3	GUT
bin_28	Unresolved	Unresolved	Unresolved	Unresolved	Unresolved	Unresolved	Unresolved	0	0	4846948241	0.4	3	GUT
bin_29	Unresolved	Unresolved	Unresolved	Unresolved	Unresolved	Unresolved	Unresolved	0	0	4846948241	0.4	3	GUT
bin_3	Bacteria	Bacteroidetes	Bacteroidia	Bacteroidales	Bacteroidaceae	Bacteroides	Bacteroides_vulgatus	58.82	0.19	4846948241	0.4	3	GUT
bin_30	Unresolved	Unresolved	Unresolved	Unresolved	Unresolved	Unresolved	Unresolved	4.17	0	4846948241	0.4	3	GUT
bin_31	Unresolved	Unresolved	Unresolved	Unresolved	Unresolved	Unresolved	Unresolved	0	0	4846948241	0.4	3	GUT
bin_32	Unresolved	Unresolved	Unresolved	Unresolved	Unresolved	Unresolved	Unresolved	0	0	4846948241	0.4	3	GUT
bin_33	Unresolved	Unresolved	Unresolved	Unresolved	Unresolved	Unresolved	Unresolved	0	0	4846948241	0.4	3	GUT
bin_34	Bacteria	Actinobacteria	Actinobacteria	Coriobacteriales	Coriobacteriaceae	Collinsella	Unresolved	5.96	0	4846948241	0.4	3	GUT
bin_35	Bacteria	Actinobacteria	Actinobacteria	Coriobacteriales	Coriobacteriaceae	Unresolved	Unresolved	4.3	0	4846948241	0.4	3	GUT
bin_36	Unresolved	Unresolved	Unresolved	Unresolved	Unresolved	Unresolved	Unresolved	0	0	4846948241	0.4	3	GUT
bin_37	Unresolved	Unresolved	Unresolved	Unresolved	Unresolved	Unresolved	Unresolved	0	0	4846948241	0.4	3	GUT
bin_38	Bacteria	Firmicutes	Clostridia	Clostridiales	Ruminococcaceae	Unresolved	Unresolved	3.57	0	4846948241	0.4	3	GUT
bin_39	Unresolved	Unresolved	Unresolved	Unresolved	Unresolved	Unresolved	Unresolved	0	0	4846948241	0.4	3	GUT
bin_4	Bacteria	Firmicutes	Clostridia	Clostridiales	Lachnospiraceae	Lachnobacterium	Unresolved	98.55	0.12	4846948241	0.4	3	GUT
bin_40	Unresolved	Unresolved	Unresolved	Unresolved	Unresolved	Unresolved	Unresolved	0	0	4846948241	0.4	3	GUT
bin_41	Unresolved	Unresolved	Unresolved	Unresolved	Unresolved	Unresolved	Unresolved	4.17	0	4846948241	0.4	3	GUT
bin_42	Unresolved	Unresolved	Unresolved	Unresolved	Unresolved	Unresolved	Unresolved	4.17	0	4846948241	0.4	3	GUT
bin_43	Unresolved	Unresolved	Unresolved	Unresolved	Unresolved	Unresolved	Unresolved	0	0	4846948241	0.4	3	GUT
bin_44	Unresolved	Unresolved	Unresolved	Unresolved	Unresolved	Unresolved	Unresolved	4.17	0	4846948241	0.4	3	GUT
bin_45	Unresolved	Unresolved	Unresolved	Unresolved	Unresolved	Unresolved	Unresolved	0	0	4846948241	0.4	3	GUT
bin_46	Unresolved	Unresolved	Unresolved	Unresolved	Unresolved	Unresolved	Unresolved	0	0	4846948241	0.4	3	GUT
bin_47	Bacteria	Firmicutes	Clostridia	Clostridiales	Ruminococcaceae	Unresolved	Unresolved	4.82	0	4846948241	0.4	3	GUT
bin_48	Unresolved	Unresolved	Unresolved	Unresolved	Unresolved	Unresolved	Unresolved	0	0	4846948241	0.4	3	GUT
bin_49	Unresolved	Unresolved	Unresolved	Unresolved	Unresolved	Unresolved	Unresolved	0	0	4846948241	0.4	3	GUT
bin_5	Bacteria	Firmicutes	Clostridia	Clostridiales	Unresolved	Unresolved	Unresolved	51.75	0	4846948241	0.4	3	GUT
bin_50	Bacteria	Actinobacteria	Actinobacteria	Bifidobacteriales	Bifidobacteriaceae	Bifidobacterium	Unresolved	0.86	0	4846948241	0.4	3	GUT
bin_51	Unresolved	Unresolved	Unresolved	Unresolved	Unresolved	Unresolved	Unresolved	0	0	4846948241	0.4	3	GUT
bin_52	Unresolved	Unresolved	Unresolved	Unresolved	Unresolved	Unresolved	Unresolved	0	0	4846948241	0.4	3	GUT
bin_53	Unresolved	Unresolved	Unresolved	Unresolved	Unresolved	Unresolved	Unresolved	4.17	0	4846948241	0.4	3	GUT
bin_54	Bacteria	Firmicutes	Clostridia	Clostridiales	Unresolved	Unresolved	Unresolved	1.12	0	4846948241	0.4	3	GUT
bin_55	Unresolved	Unresolved	Unresolved	Unresolved	Unresolved	Unresolved	Unresolved	4.17	0	4846948241	0.4	3	GUT
bin_56	Unresolved	Unresolved	Unresolved	Unresolved	Unresolved	Unresolved	Unresolved	0	0	4846948241	0.4	3	GUT
bin_57	Unresolved	Unresolved	Unresolved	Unresolved	Unresolved	Unresolved	Unresolved	0	0	4846948241	0.4	3	GUT
bin_58	Unresolved	Unresolved	Unresolved	Unresolved	Unresolved	Unresolved	Unresolved	0	0	4846948241	0.4	3	GUT
bin_59	Unresolved	Unresolved	Unresolved	Unresolved	Unresolved	Unresolved	Unresolved	4.17	0	4846948241	0.4	3	GUT
bin_6	Unresolved	Unresolved	Unresolved	Unresolved	Unresolved	Unresolved	Unresolved	4.17	0	4846948241	0.4	3	GUT
bin_60	Bacteria	Firmicutes	Clostridia	Clostridiales	Lachnospiraceae	Unresolved	Unresolved	8.77	0	4846948241	0.4	3	GUT
bin_61	Unresolved	Unresolved	Unresolved	Unresolved	Unresolved	Unresolved	Unresolved	0	0	4846948241	0.4	3	GUT
bin_62	Bacteria	Firmicutes	Clostridia	Clostridiales	Lachnospiraceae	Unresolved	Unresolved	2.39	0	4846948241	0.4	3	GUT
bin_63	Unresolved	Unresolved	Unresolved	Unresolved	Unresolved	Unresolved	Unresolved	0	0	4846948241	0.4	3	GUT
bin_64	Unresolved	Unresolved	Unresolved	Unresolved	Unresolved	Unresolved	Unresolved	0	0	4846948241	0.4	3	GUT
bin_65	Unresolved	Unresolved	Unresolved	Unresolved	Unresolved	Unresolved	Unresolved	0	0	4846948241	0.4	3	GUT
bin_66	Unresolved	Unresolved	Unresolved	Unresolved	Unresolved	Unresolved	Unresolved	4.17	0	4846948241	0.4	3	GUT
bin_67	Unresolved	Unresolved	Unresolved	Unresolved	Unresolved	Unresolved	Unresolved	0	0	4846948241	0.4	3	GUT
bin_68	Unresolved	Unresolved	Unresolved	Unresolved	Unresolved	Unresolved	Unresolved	4.17	0	4846948241	0.4	3	GUT
bin_69	Unresolved	Unresolved	Unresolved	Unresolved	Unresolved	Unresolved	Unresolved	0	0	4846948241	0.4	3	GUT
bin_7	Unresolved	Unresolved	Unresolved	Unresolved	Unresolved	Unresolved	Unresolved	4.17	0	4846948241	0.4	3	GUT
bin_70	Unresolved	Unresolved	Unresolved	Unresolved	Unresolved	Unresolved	Unresolved	0	0	4846948241	0.4	3	GUT
bin_71	Unresolved	Unresolved	Unresolved	Unresolved	Unresolved	Unresolved	Unresolved	0	0	4846948241	0.4	3	GUT
bin_72	Bacteria	Bacteroidetes	Bacteroidia	Bacteroidales	Bacteroidaceae	Bacteroides	Bacteroides_uniformis	0	0	4846948241	0.4	3	GUT
bin_73	Unresolved	Unresolved	Unresolved	Unresolved	Unresolved	Unresolved	Unresolved	4.17	0	4846948241	0.4	3	GUT
bin_74	Unresolved	Unresolved	Unresolved	Unresolved	Unresolved	Unresolved	Unresolved	0	0	4846948241	0.4	3	GUT
bin_75	Unresolved	Unresolved	Unresolved	Unresolved	Unresolved	Unresolved	Unresolved	0	0	4846948241	0.4	3	GUT
bin_76	Unresolved	Unresolved	Unresolved	Unresolved	Unresolved	Unresolved	Unresolved	0	0	4846948241	0.4	3	GUT
bin_77	Unresolved	Unresolved	Unresolved	Unresolved	Unresolved	Unresolved	Unresolved	0	0	4846948241	0.4	3	GUT
bin_78	Unresolved	Unresolved	Unresolved	Unresolved	Unresolved	Unresolved	Unresolved	0	0	4846948241	0.4	3	GUT
bin_79	Unresolved	Unresolved	Unresolved	Unresolved	Unresolved	Unresolved	Unresolved	0	0	4846948241	0.4	3	GUT
bin_8	Unresolved	Unresolved	Unresolved	Unresolved	Unresolved	Unresolved	Unresolved	0	0	4846948241	0.4	3	GUT
bin_80	Unresolved	Unresolved	Unresolved	Unresolved	Unresolved	Unresolved	Unresolved	4.17	0	4846948241	0.4	3	GUT
bin_81	Unresolved	Unresolved	Unresolved	Unresolved	Unresolved	Unresolved	Unresolved	0	0	4846948241	0.4	3	GUT
bin_82	Bacteria	Actinobacteria	Actinobacteria	Coriobacteriales	Coriobacteriaceae	Collinsella	Unresolved	1.72	0	4846948241	0.4	3	GUT
bin_83	Unresolved	Unresolved	Unresolved	Unresolved	Unresolved	Unresolved	Unresolved	0	0	4846948241	0.4	3	GUT
bin_84	Unresolved	Unresolved	Unresolved	Unresolved	Unresolved	Unresolved	Unresolved	0	0	4846948241	0.4	3	GUT
bin_85	Unresolved	Unresolved	Unresolved	Unresolved	Unresolved	Unresolved	Unresolved	0	0	4846948241	0.4	3	GUT
bin_86	Bacteria	Firmicutes	Clostridia	Clostridiales	Unresolved	Unresolved	Unresolved	12.28	0	4846948241	0.4	3	GUT
bin_87	Bacteria	Firmicutes	Clostridia	Clostridiales	Unresolved	Unresolved	Unresolved	2.31	0	4846948241	0.4	3	GUT
bin_88	Unresolved	Unresolved	Unresolved	Unresolved	Unresolved	Unresolved	Unresolved	0	0	4846948241	0.4	3	GUT
bin_89	Unresolved	Unresolved	Unresolved	Unresolved	Unresolved	Unresolved	Unresolved	0	0	4846948241	0.4	3	GUT
bin_9	Unresolved	Unresolved	Unresolved	Unresolved	Unresolved	Unresolved	Unresolved	0	0	4846948241	0.4	3	GUT
bin_90	Unresolved	Unresolved	Unresolved	Unresolved	Unresolved	Unresolved	Unresolved	0	0	4846948241	0.4	3	GUT
bin_91	Unresolved	Unresolved	Unresolved	Unresolved	Unresolved	Unresolved	Unresolved	0	0	4846948241	0.4	3	GUT
bin_92	Bacteria	Tenericutes	Mollicutes	Erysipelotrichales	Erysipelotrichaceae	Unresolved	Unresolved	1.59	0	4846948241	0.4	3	GUT
bin_93	Unresolved	Unresolved	Unresolved	Unresolved	Unresolved	Unresolved	Unresolved	0	0	4846948241	0.4	3	GUT
bin_94	Unresolved	Unresolved	Unresolved	Unresolved	Unresolved	Unresolved	Unresolved	0	0	4846948241	0.4	3	GUT
bin_95	Bacteria	Tenericutes	Mollicutes	Erysipelotrichales	Erysipelotrichaceae	Unresolved	Unresolved	5.15	0.47	4846948241	0.4	3	GUT
bin_96	Unresolved	Unresolved	Unresolved	Unresolved	Unresolved	Unresolved	Unresolved	0	0	4846948241	0.4	3	GUT
bin_97	Unresolved	Unresolved	Unresolved	Unresolved	Unresolved	Unresolved	Unresolved	0	0	4846948241	0.4	3	GUT
bin_98	Unresolved	Unresolved	Unresolved	Unresolved	Unresolved	Unresolved	Unresolved	0	0	4846948241	0.4	3	GUT
bin_99	Bacteria	Actinobacteria	Actinobacteria	Bifidobacteriales	Bifidobacteriaceae	Bifidobacterium	Unresolved	5.17	0	4846948241	0.4	3	GUT
bin_0	Bacteria	Firmicutes	Clostridia	Clostridiales	Lachnospiraceae	Lachnobacterium	Unresolved	96.8	6.04	4846948241	0.6	1	GUT
bin_1	Bacteria	Bacteroidetes	Bacteroidia	Bacteroidales	Bacteroidaceae	Bacteroides	Unresolved	56.76	1.12	4846948241	0.6	1	GUT
bin_10	Bacteria	Firmicutes	Clostridia	Clostridiales	Lachnospiraceae	Lachnobacterium	Unresolved	4.68	0	4846948241	0.6	1	GUT
bin_100	Unresolved	Unresolved	Unresolved	Unresolved	Unresolved	Unresolved	Unresolved	0	0	4846948241	0.6	1	GUT
bin_101	Bacteria	Actinobacteria	Actinobacteria	Bifidobacteriales	Bifidobacteriaceae	Bifidobacterium	Unresolved	10.34	0	4846948241	0.6	1	GUT
bin_102	Unresolved	Unresolved	Unresolved	Unresolved	Unresolved	Unresolved	Unresolved	0	0	4846948241	0.6	1	GUT
bin_103	Unresolved	Unresolved	Unresolved	Unresolved	Unresolved	Unresolved	Unresolved	0	0	4846948241	0.6	1	GUT
bin_104	Unresolved	Unresolved	Unresolved	Unresolved	Unresolved	Unresolved	Unresolved	4.17	0	4846948241	0.6	1	GUT
bin_105	Bacteria	Actinobacteria	Actinobacteria	Bifidobacteriales	Bifidobacteriaceae	Bifidobacterium	Unresolved	8.62	0	4846948241	0.6	1	GUT
bin_106	Unresolved	Unresolved	Unresolved	Unresolved	Unresolved	Unresolved	Unresolved	0	0	4846948241	0.6	1	GUT
bin_107	Bacteria	Actinobacteria	Actinobacteria	Coriobacteriales	Coriobacteriaceae	Collinsella	Unresolved	19.12	0	4846948241	0.6	1	GUT
bin_108	Bacteria	Actinobacteria	Actinobacteria	Coriobacteriales	Coriobacteriaceae	Collinsella	Unresolved	5.75	0	4846948241	0.6	1	GUT
bin_109	Bacteria	Actinobacteria	Actinobacteria	Coriobacteriales	Coriobacteriaceae	Unresolved	Unresolved	8.31	0	4846948241	0.6	1	GUT
bin_11	Unresolved	Unresolved	Unresolved	Unresolved	Unresolved	Unresolved	Unresolved	0	0	4846948241	0.6	1	GUT
bin_110	Unresolved	Unresolved	Unresolved	Unresolved	Unresolved	Unresolved	Unresolved	0	0	4846948241	0.6	1	GUT
bin_111	Unresolved	Unresolved	Unresolved	Unresolved	Unresolved	Unresolved	Unresolved	0	0	4846948241	0.6	1	GUT
bin_112	Unresolved	Unresolved	Unresolved	Unresolved	Unresolved	Unresolved	Unresolved	8.33	0	4846948241	0.6	1	GUT
bin_113	Unresolved	Unresolved	Unresolved	Unresolved	Unresolved	Unresolved	Unresolved	0	0	4846948241	0.6	1	GUT
bin_114	Unresolved	Unresolved	Unresolved	Unresolved	Unresolved	Unresolved	Unresolved	0	0	4846948241	0.6	1	GUT
bin_115	Unresolved	Unresolved	Unresolved	Unresolved	Unresolved	Unresolved	Unresolved	0	0	4846948241	0.6	1	GUT
bin_116	Unresolved	Unresolved	Unresolved	Unresolved	Unresolved	Unresolved	Unresolved	0	0	4846948241	0.6	1	GUT
bin_117	Unresolved	Unresolved	Unresolved	Unresolved	Unresolved	Unresolved	Unresolved	0	0	4846948241	0.6	1	GUT
bin_118	Unresolved	Unresolved	Unresolved	Unresolved	Unresolved	Unresolved	Unresolved	0	0	4846948241	0.6	1	GUT
bin_119	Bacteria	Firmicutes	Clostridia	Clostridiales	Unresolved	Unresolved	Unresolved	11.79	0	4846948241	0.6	1	GUT
bin_12	Unresolved	Unresolved	Unresolved	Unresolved	Unresolved	Unresolved	Unresolved	0	0	4846948241	0.6	1	GUT
bin_120	Bacteria	Firmicutes	Clostridia	Clostridiales	Unresolved	Unresolved	Unresolved	3.51	0	4846948241	0.6	1	GUT
bin_121	Unresolved	Unresolved	Unresolved	Unresolved	Unresolved	Unresolved	Unresolved	4.17	0	4846948241	0.6	1	GUT
bin_122	Unresolved	Unresolved	Unresolved	Unresolved	Unresolved	Unresolved	Unresolved	0	0	4846948241	0.6	1	GUT
bin_123	Unresolved	Unresolved	Unresolved	Unresolved	Unresolved	Unresolved	Unresolved	0	0	4846948241	0.6	1	GUT
bin_124	Unresolved	Unresolved	Unresolved	Unresolved	Unresolved	Unresolved	Unresolved	12.5	0	4846948241	0.6	1	GUT
bin_125	Unresolved	Unresolved	Unresolved	Unresolved	Unresolved	Unresolved	Unresolved	4.17	0	4846948241	0.6	1	GUT
bin_126	Unresolved	Unresolved	Unresolved	Unresolved	Unresolved	Unresolved	Unresolved	0	0	4846948241	0.6	1	GUT
bin_127	Bacteria	Firmicutes	Clostridia	Clostridiales	Ruminococcaceae	Unresolved	Unresolved	19.64	0	4846948241	0.6	1	GUT
bin_128	Bacteria	Bacteroidetes	Bacteroidia	Bacteroidales	Bacteroidaceae	Bacteroides	Bacteroides_uniformis	5.33	0	4846948241	0.6	1	GUT
bin_129	Unresolved	Unresolved	Unresolved	Unresolved	Unresolved	Unresolved	Unresolved	0	0	4846948241	0.6	1	GUT
bin_13	Unresolved	Unresolved	Unresolved	Unresolved	Unresolved	Unresolved	Unresolved	0	0	4846948241	0.6	1	GUT
bin_130	Unresolved	Unresolved	Unresolved	Unresolved	Unresolved	Unresolved	Unresolved	0	0	4846948241	0.6	1	GUT
bin_131	Unresolved	Unresolved	Unresolved	Unresolved	Unresolved	Unresolved	Unresolved	0	0	4846948241	0.6	1	GUT
bin_132	Bacteria	Firmicutes	Clostridia	Clostridiales	Ruminococcaceae	Unresolved	Unresolved	16.3	0	4846948241	0.6	1	GUT
bin_133	Unresolved	Unresolved	Unresolved	Unresolved	Unresolved	Unresolved	Unresolved	0	0	4846948241	0.6	1	GUT
bin_134	Unresolved	Unresolved	Unresolved	Unresolved	Unresolved	Unresolved	Unresolved	8.33	0	4846948241	0.6	1	GUT
bin_135	Bacteria	Firmicutes	Clostridia	Clostridiales	Lachnospiraceae	Blautia	Unresolved	1.75	0	4846948241	0.6	1	GUT
bin_136	Unresolved	Unresolved	Unresolved	Unresolved	Unresolved	Unresolved	Unresolved	0	0	4846948241	0.6	1	GUT
bin_137	Bacteria	Firmicutes	Clostridia	Clostridiales	Lachnospiraceae	Blautia	Unresolved	7.02	0	4846948241	0.6	1	GUT
bin_138	Unresolved	Unresolved	Unresolved	Unresolved	Unresolved	Unresolved	Unresolved	0	0	4846948241	0.6	1	GUT
bin_139	Unresolved	Unresolved	Unresolved	Unresolved	Unresolved	Unresolved	Unresolved	0	0	4846948241	0.6	1	GUT
bin_14	Unresolved	Unresolved	Unresolved	Unresolved	Unresolved	Unresolved	Unresolved	0	0	4846948241	0.6	1	GUT
bin_140	Bacteria	Firmicutes	Clostridia	Clostridiales	Lachnospiraceae	Blautia	Unresolved	3.86	0	4846948241	0.6	1	GUT
bin_141	Bacteria	Firmicutes	Clostridia	Clostridiales	Lachnospiraceae	Ruminococcus	Unresolved	5.51	0	4846948241	0.6	1	GUT
bin_142	Unresolved	Unresolved	Unresolved	Unresolved	Unresolved	Unresolved	Unresolved	4.17	0	4846948241	0.6	1	GUT
bin_143	Bacteria	Actinobacteria	Actinobacteria	Bifidobacteriales	Bifidobacteriaceae	Bifidobacterium	Unresolved	4.31	0	4846948241	0.6	1	GUT
bin_144	Bacteria	Actinobacteria	Actinobacteria	Bifidobacteriales	Bifidobacteriaceae	Bifidobacterium	Bifidobacterium_adolescentis	10.18	0	4846948241	0.6	1	GUT
bin_145	Unresolved	Unresolved	Unresolved	Unresolved	Unresolved	Unresolved	Unresolved	0	0	4846948241	0.6	1	GUT
bin_146	Unresolved	Unresolved	Unresolved	Unresolved	Unresolved	Unresolved	Unresolved	0	0	4846948241	0.6	1	GUT
bin_147	Unresolved	Unresolved	Unresolved	Unresolved	Unresolved	Unresolved	Unresolved	0	0	4846948241	0.6	1	GUT
bin_148	Unresolved	Unresolved	Unresolved	Unresolved	Unresolved	Unresolved	Unresolved	0	0	4846948241	0.6	1	GUT
bin_149	Bacteria	Firmicutes	Clostridia	Clostridiales	Lachnospiraceae	Ruminococcus	Unresolved	3.45	0	4846948241	0.6	1	GUT
bin_15	Bacteria	Actinobacteria	Actinobacteria	Coriobacteriales	Coriobacteriaceae	Collinsella	Unresolved	3.45	0	4846948241	0.6	1	GUT
bin_150	Bacteria	Firmicutes	Clostridia	Clostridiales	Lachnospiraceae	Ruminococcus	Unresolved	3.45	0	4846948241	0.6	1	GUT
bin_151	Unresolved	Unresolved	Unresolved	Unresolved	Unresolved	Unresolved	Unresolved	0	0	4846948241	0.6	1	GUT
bin_152	Unresolved	Unresolved	Unresolved	Unresolved	Unresolved	Unresolved	Unresolved	0	0	4846948241	0.6	1	GUT
bin_153	Unresolved	Unresolved	Unresolved	Unresolved	Unresolved	Unresolved	Unresolved	0	0	4846948241	0.6	1	GUT
bin_154	Unresolved	Unresolved	Unresolved	Unresolved	Unresolved	Unresolved	Unresolved	0	0	4846948241	0.6	1	GUT
bin_155	Unresolved	Unresolved	Unresolved	Unresolved	Unresolved	Unresolved	Unresolved	0	0	4846948241	0.6	1	GUT
bin_156	Unresolved	Unresolved	Unresolved	Unresolved	Unresolved	Unresolved	Unresolved	0	0	4846948241	0.6	1	GUT
bin_157	Unresolved	Unresolved	Unresolved	Unresolved	Unresolved	Unresolved	Unresolved	0	0	4846948241	0.6	1	GUT
bin_158	Bacteria	Tenericutes	Mollicutes	Erysipelotrichales	Erysipelotrichaceae	Unresolved	Unresolved	2.55	0	4846948241	0.6	1	GUT
bin_159	Unresolved	Unresolved	Unresolved	Unresolved	Unresolved	Unresolved	Unresolved	0	0	4846948241	0.6	1	GUT
bin_16	Bacteria	Actinobacteria	Actinobacteria	Coriobacteriales	Coriobacteriaceae	Unresolved	Unresolved	10.73	0	4846948241	0.6	1	GUT
bin_160	Bacteria	Tenericutes	Mollicutes	Erysipelotrichales	Erysipelotrichaceae	Unresolved	Unresolved	5.26	0	4846948241	0.6	1	GUT
bin_161	Unresolved	Unresolved	Unresolved	Unresolved	Unresolved	Unresolved	Unresolved	0	0	4846948241	0.6	1	GUT
bin_162	Unresolved	Unresolved	Unresolved	Unresolved	Unresolved	Unresolved	Unresolved	0	0	4846948241	0.6	1	GUT
bin_163	Unresolved	Unresolved	Unresolved	Unresolved	Unresolved	Unresolved	Unresolved	0	0	4846948241	0.6	1	GUT
bin_164	Unresolved	Unresolved	Unresolved	Unresolved	Unresolved	Unresolved	Unresolved	0	0	4846948241	0.6	1	GUT
bin_165	Unresolved	Unresolved	Unresolved	Unresolved	Unresolved	Unresolved	Unresolved	0	0	4846948241	0.6	1	GUT
bin_166	Unresolved	Unresolved	Unresolved	Unresolved	Unresolved	Unresolved	Unresolved	0	0	4846948241	0.6	1	GUT
bin_167	Unresolved	Unresolved	Unresolved	Unresolved	Unresolved	Unresolved	Unresolved	0	0	4846948241	0.6	1	GUT
bin_168	Unresolved	Unresolved	Unresolved	Unresolved	Unresolved	Unresolved	Unresolved	0	0	4846948241	0.6	1	GUT
bin_169	Unresolved	Unresolved	Unresolved	Unresolved	Unresolved	Unresolved	Unresolved	0	0	4846948241	0.6	1	GUT
bin_17	Unresolved	Unresolved	Unresolved	Unresolved	Unresolved	Unresolved	Unresolved	0	0	4846948241	0.6	1	GUT
bin_170	Bacteria	Firmicutes	Clostridia	Clostridiales	Lachnospiraceae	Unresolved	Unresolved	6.14	0	4846948241	0.6	1	GUT
bin_171	Unresolved	Unresolved	Unresolved	Unresolved	Unresolved	Unresolved	Unresolved	0	0	4846948241	0.6	1	GUT
bin_172	Unresolved	Unresolved	Unresolved	Unresolved	Unresolved	Unresolved	Unresolved	0	0	4846948241	0.6	1	GUT
bin_173	Unresolved	Unresolved	Unresolved	Unresolved	Unresolved	Unresolved	Unresolved	0	0	4846948241	0.6	1	GUT
bin_174	Unresolved	Unresolved	Unresolved	Unresolved	Unresolved	Unresolved	Unresolved	0	0	4846948241	0.6	1	GUT
bin_175	Unresolved	Unresolved	Unresolved	Unresolved	Unresolved	Unresolved	Unresolved	4.17	0	4846948241	0.6	1	GUT
bin_176	Unresolved	Unresolved	Unresolved	Unresolved	Unresolved	Unresolved	Unresolved	8.33	0	4846948241	0.6	1	GUT
bin_177	Unresolved	Unresolved	Unresolved	Unresolved	Unresolved	Unresolved	Unresolved	0	0	4846948241	0.6	1	GUT
bin_178	Unresolved	Unresolved	Unresolved	Unresolved	Unresolved	Unresolved	Unresolved	0	0	4846948241	0.6	1	GUT
bin_179	Unresolved	Unresolved	Unresolved	Unresolved	Unresolved	Unresolved	Unresolved	0	0	4846948241	0.6	1	GUT
bin_18	Bacteria	Firmicutes	Clostridia	Clostridiales	Ruminococcaceae	Unresolved	Unresolved	3.36	0.19	4846948241	0.6	1	GUT
bin_180	Bacteria	Actinobacteria	Actinobacteria	Bifidobacteriales	Bifidobacteriaceae	Bifidobacterium	Unresolved	6.61	0	4846948241	0.6	1	GUT
bin_181	Unresolved	Unresolved	Unresolved	Unresolved	Unresolved	Unresolved	Unresolved	0	0	4846948241	0.6	1	GUT
bin_182	Bacteria	Bacteroidetes	Bacteroidia	Bacteroidales	Bacteroidaceae	Bacteroides	Unresolved	2.59	0	4846948241	0.6	1	GUT
bin_183	Unresolved	Unresolved	Unresolved	Unresolved	Unresolved	Unresolved	Unresolved	0	0	4846948241	0.6	1	GUT
bin_184	Unresolved	Unresolved	Unresolved	Unresolved	Unresolved	Unresolved	Unresolved	0	0	4846948241	0.6	1	GUT
bin_185	Unresolved	Unresolved	Unresolved	Unresolved	Unresolved	Unresolved	Unresolved	0	0	4846948241	0.6	1	GUT
bin_186	Unresolved	Unresolved	Unresolved	Unresolved	Unresolved	Unresolved	Unresolved	0	0	4846948241	0.6	1	GUT
bin_187	Unresolved	Unresolved	Unresolved	Unresolved	Unresolved	Unresolved	Unresolved	0	0	4846948241	0.6	1	GUT
bin_188	Bacteria	Bacteroidetes	Bacteroidia	Bacteroidales	Bacteroidaceae	Bacteroides	Bacteroides_ovatus	2.59	0	4846948241	0.6	1	GUT
bin_189	Unresolved	Unresolved	Unresolved	Unresolved	Unresolved	Unresolved	Unresolved	0	0	4846948241	0.6	1	GUT
bin_19	Unresolved	Unresolved	Unresolved	Unresolved	Unresolved	Unresolved	Unresolved	0	0	4846948241	0.6	1	GUT
bin_2	Bacteria	Firmicutes	Clostridia	Clostridiales	Ruminococcaceae	Unresolved	Unresolved	60.1	0	4846948241	0.6	1	GUT
bin_20	Unresolved	Unresolved	Unresolved	Unresolved	Unresolved	Unresolved	Unresolved	0	0	4846948241	0.6	1	GUT
bin_21	Unresolved	Unresolved	Unresolved	Unresolved	Unresolved	Unresolved	Unresolved	0	0	4846948241	0.6	1	GUT
bin_22	Unresolved	Unresolved	Unresolved	Unresolved	Unresolved	Unresolved	Unresolved	0	0	4846948241	0.6	1	GUT
bin_23	Unresolved	Unresolved	Unresolved	Unresolved	Unresolved	Unresolved	Unresolved	0	0	4846948241	0.6	1	GUT
bin_24	Unresolved	Unresolved	Unresolved	Unresolved	Unresolved	Unresolved	Unresolved	0	0	4846948241	0.6	1	GUT
bin_25	Unresolved	Unresolved	Unresolved	Unresolved	Unresolved	Unresolved	Unresolved	0	0	4846948241	0.6	1	GUT
bin_26	Unresolved	Unresolved	Unresolved	Unresolved	Unresolved	Unresolved	Unresolved	0	0	4846948241	0.6	1	GUT
bin_27	Unresolved	Unresolved	Unresolved	Unresolved	Unresolved	Unresolved	Unresolved	0	0	4846948241	0.6	1	GUT
bin_28	Bacteria	Firmicutes	Clostridia	Clostridiales	Lachnospiraceae	Unresolved	Unresolved	3.83	0	4846948241	0.6	1	GUT
bin_29	Bacteria	Firmicutes	Clostridia	Clostridiales	Lachnospiraceae	Blautia	Blautia_wexlerae	7.02	0	4846948241	0.6	1	GUT
bin_3	Bacteria	Firmicutes	Clostridia	Clostridiales	Lachnospiraceae	Unresolved	Unresolved	95.72	4.38	4846948241	0.6	1	GUT
bin_30	Unresolved	Unresolved	Unresolved	Unresolved	Unresolved	Unresolved	Unresolved	0	0	4846948241	0.6	1	GUT
bin_31	Bacteria	Firmicutes	Clostridia	Clostridiales	Lachnospiraceae	Unresolved	Unresolved	1.75	0	4846948241	0.6	1	GUT
bin_32	Bacteria	Firmicutes	Clostridia	Clostridiales	Lachnospiraceae	Unresolved	Unresolved	4.94	0	4846948241	0.6	1	GUT
bin_33	Bacteria	Firmicutes	Clostridia	Clostridiales	Lachnospiraceae	Blautia	Unresolved	6.14	0	4846948241	0.6	1	GUT
bin_34	Bacteria	Firmicutes	Clostridia	Clostridiales	Lachnospiraceae	Blautia	Blautia_wexlerae	0.32	0	4846948241	0.6	1	GUT
bin_35	Bacteria	Firmicutes	Clostridia	Clostridiales	Lachnospiraceae	Unresolved	Unresolved	9.84	0	4846948241	0.6	1	GUT
bin_36	Unresolved	Unresolved	Unresolved	Unresolved	Unresolved	Unresolved	Unresolved	8.33	0	4846948241	0.6	1	GUT
bin_37	Bacteria	Bacteroidetes	Bacteroidia	Bacteroidales	Bacteroidaceae	Bacteroides	Bacteroides_vulgatus	9.56	0	4846948241	0.6	1	GUT
bin_38	Bacteria	Bacteroidetes	Bacteroidia	Bacteroidales	Bacteroidaceae	Bacteroides	Bacteroides_vulgatus	15.52	0	4846948241	0.6	1	GUT
bin_39	Bacteria	Bacteroidetes	Bacteroidia	Bacteroidales	Bacteroidaceae	Bacteroides	Bacteroides_vulgatus	20.69	1.72	4846948241	0.6	1	GUT
bin_4	Bacteria	Firmicutes	Clostridia	Clostridiales	Ruminococcaceae	Unresolved	Unresolved	95.97	0.34	4846948241	0.6	1	GUT
bin_40	Unresolved	Unresolved	Unresolved	Unresolved	Unresolved	Unresolved	Unresolved	0	0	4846948241	0.6	1	GUT
bin_41	Bacteria	Firmicutes	Clostridia	Clostridiales	Lachnospiraceae	Blautia	Unresolved	21.05	7.02	4846948241	0.6	1	GUT
bin_42	Unresolved	Unresolved	Unresolved	Unresolved	Unresolved	Unresolved	Unresolved	0	0	4846948241	0.6	1	GUT
bin_43	Bacteria	Bacteroidetes	Bacteroidia	Bacteroidales	Bacteroidaceae	Bacteroides	Bacteroides_vulgatus	5.57	0.38	4846948241	0.6	1	GUT
bin_44	Unresolved	Unresolved	Unresolved	Unresolved	Unresolved	Unresolved	Unresolved	0	0	4846948241	0.6	1	GUT
bin_45	Unresolved	Unresolved	Unresolved	Unresolved	Unresolved	Unresolved	Unresolved	0	0	4846948241	0.6	1	GUT
bin_46	Unresolved	Unresolved	Unresolved	Unresolved	Unresolved	Unresolved	Unresolved	0	0	4846948241	0.6	1	GUT
bin_47	Bacteria	Bacteroidetes	Bacteroidia	Bacteroidales	Bacteroidaceae	Bacteroides	Bacteroides_vulgatus	0.15	0	4846948241	0.6	1	GUT
bin_48	Bacteria	Tenericutes	Mollicutes	Erysipelotrichales	Erysipelotrichaceae	Unresolved	Unresolved	1.75	0	4846948241	0.6	1	GUT
bin_49	Unresolved	Unresolved	Unresolved	Unresolved	Unresolved	Unresolved	Unresolved	0	0	4846948241	0.6	1	GUT
bin_5	Bacteria	Bacteroidetes	Bacteroidia	Bacteroidales	Bacteroidaceae	Bacteroides	Bacteroides_uniformis	53.74	0.87	4846948241	0.6	1	GUT
bin_50	Unresolved	Unresolved	Unresolved	Unresolved	Unresolved	Unresolved	Unresolved	0	0	4846948241	0.6	1	GUT
bin_51	Unresolved	Unresolved	Unresolved	Unresolved	Unresolved	Unresolved	Unresolved	0	0	4846948241	0.6	1	GUT
bin_52	Bacteria	Firmicutes	Clostridia	Clostridiales	Ruminococcaceae	Faecalibacterium	Unresolved	1.69	0	4846948241	0.6	1	GUT
bin_53	Bacteria	Firmicutes	Clostridia	Clostridiales	Unresolved	Unresolved	Unresolved	14.04	0	4846948241	0.6	1	GUT
bin_54	Unresolved	Unresolved	Unresolved	Unresolved	Unresolved	Unresolved	Unresolved	0	0	4846948241	0.6	1	GUT
bin_55	Unresolved	Unresolved	Unresolved	Unresolved	Unresolved	Unresolved	Unresolved	0	0	4846948241	0.6	1	GUT
bin_56	Unresolved	Unresolved	Unresolved	Unresolved	Unresolved	Unresolved	Unresolved	0	0	4846948241	0.6	1	GUT
bin_57	Bacteria	Firmicutes	Clostridia	Clostridiales	Unresolved	Unresolved	Unresolved	15.79	0	4846948241	0.6	1	GUT
bin_58	Unresolved	Unresolved	Unresolved	Unresolved	Unresolved	Unresolved	Unresolved	8.33	0	4846948241	0.6	1	GUT
bin_59	Bacteria	Firmicutes	Clostridia	Clostridiales	Unresolved	Unresolved	Unresolved	12.28	0	4846948241	0.6	1	GUT
bin_6	Bacteria	Firmicutes	Clostridia	Clostridiales	Unresolved	Unresolved	Unresolved	90.27	2.01	4846948241	0.6	1	GUT
bin_60	Unresolved	Unresolved	Unresolved	Unresolved	Unresolved	Unresolved	Unresolved	0	0	4846948241	0.6	1	GUT
bin_61	Bacteria	Firmicutes	Clostridia	Clostridiales	Lachnospiraceae	Ruminococcus	Unresolved	7.59	0	4846948241	0.6	1	GUT
bin_62	Bacteria	Firmicutes	Clostridia	Clostridiales	Lachnospiraceae	Unresolved	Unresolved	3.13	0.06	4846948241	0.6	1	GUT
bin_63	Unresolved	Unresolved	Unresolved	Unresolved	Unresolved	Unresolved	Unresolved	0	0	4846948241	0.6	1	GUT
bin_64	Unresolved	Unresolved	Unresolved	Unresolved	Unresolved	Unresolved	Unresolved	0	0	4846948241	0.6	1	GUT
bin_65	Bacteria	Firmicutes	Clostridia	Clostridiales	Lachnospiraceae	Unresolved	Unresolved	2.23	0	4846948241	0.6	1	GUT
bin_66	Unresolved	Unresolved	Unresolved	Unresolved	Unresolved	Unresolved	Unresolved	0	0	4846948241	0.6	1	GUT
bin_67	Bacteria	Tenericutes	Mollicutes	Erysipelotrichales	Erysipelotrichaceae	Unresolved	Unresolved	8.63	4.53	4846948241	0.6	1	GUT
bin_68	Unresolved	Unresolved	Unresolved	Unresolved	Unresolved	Unresolved	Unresolved	8.33	0	4846948241	0.6	1	GUT
bin_69	Unresolved	Unresolved	Unresolved	Unresolved	Unresolved	Unresolved	Unresolved	4.17	0	4846948241	0.6	1	GUT
bin_7	Bacteria	Firmicutes	Clostridia	Clostridiales	Ruminococcaceae	Unresolved	Unresolved	66.31	0.68	4846948241	0.6	1	GUT
bin_70	Bacteria	Tenericutes	Mollicutes	Erysipelotrichales	Erysipelotrichaceae	Unresolved	Unresolved	5.26	0	4846948241	0.6	1	GUT
bin_71	Unresolved	Unresolved	Unresolved	Unresolved	Unresolved	Unresolved	Unresolved	0	0	4846948241	0.6	1	GUT
bin_72	Unresolved	Unresolved	Unresolved	Unresolved	Unresolved	Unresolved	Unresolved	0	0	4846948241	0.6	1	GUT
bin_73	Bacteria	Firmicutes	Clostridia	Clostridiales	Lachnospiraceae	Unresolved	Unresolved	6.22	0	4846948241	0.6	1	GUT
bin_74	Bacteria	Firmicutes	Clostridia	Clostridiales	Unresolved	Unresolved	Unresolved	1.75	0	4846948241	0.6	1	GUT
bin_75	Bacteria	Firmicutes	Clostridia	Clostridiales	Eubacteriaceae	Eubacterium	Unresolved	5.17	0	4846948241	0.6	1	GUT
bin_76	Unresolved	Unresolved	Unresolved	Unresolved	Unresolved	Unresolved	Unresolved	0	0	4846948241	0.6	1	GUT
bin_77	Unresolved	Unresolved	Unresolved	Unresolved	Unresolved	Unresolved	Unresolved	0	0	4846948241	0.6	1	GUT
bin_78	Unresolved	Unresolved	Unresolved	Unresolved	Unresolved	Unresolved	Unresolved	0	0	4846948241	0.6	1	GUT
bin_79	Unresolved	Unresolved	Unresolved	Unresolved	Unresolved	Unresolved	Unresolved	4.17	0	4846948241	0.6	1	GUT
bin_8	Bacteria	Firmicutes	Clostridia	Clostridiales	Lachnospiraceae	Unresolved	Unresolved	60.39	1.27	4846948241	0.6	1	GUT
bin_80	Unresolved	Unresolved	Unresolved	Unresolved	Unresolved	Unresolved	Unresolved	0	0	4846948241	0.6	1	GUT
bin_81	Unresolved	Unresolved	Unresolved	Unresolved	Unresolved	Unresolved	Unresolved	0	0	4846948241	0.6	1	GUT
bin_82	Bacteria	Actinobacteria	Actinobacteria	Coriobacteriales	Coriobacteriaceae	Unresolved	Unresolved	3.45	0	4846948241	0.6	1	GUT
bin_83	Unresolved	Unresolved	Unresolved	Unresolved	Unresolved	Unresolved	Unresolved	0	0	4846948241	0.6	1	GUT
bin_84	Unresolved	Unresolved	Unresolved	Unresolved	Unresolved	Unresolved	Unresolved	0	0	4846948241	0.6	1	GUT
bin_85	Unresolved	Unresolved	Unresolved	Unresolved	Unresolved	Unresolved	Unresolved	0	0	4846948241	0.6	1	GUT
bin_86	Unresolved	Unresolved	Unresolved	Unresolved	Unresolved	Unresolved	Unresolved	0	0	4846948241	0.6	1	GUT
bin_87	Unresolved	Unresolved	Unresolved	Unresolved	Unresolved	Unresolved	Unresolved	0	0	4846948241	0.6	1	GUT
bin_88	Unresolved	Unresolved	Unresolved	Unresolved	Unresolved	Unresolved	Unresolved	4.17	0	4846948241	0.6	1	GUT
bin_89	Unresolved	Unresolved	Unresolved	Unresolved	Unresolved	Unresolved	Unresolved	0	0	4846948241	0.6	1	GUT
bin_9	Bacteria	Firmicutes	Clostridia	Clostridiales	Lachnospiraceae	Blautia	Blautia_wexlerae	55.06	0.32	4846948241	0.6	1	GUT
bin_90	Unresolved	Unresolved	Unresolved	Unresolved	Unresolved	Unresolved	Unresolved	0	0	4846948241	0.6	1	GUT
bin_91	Unresolved	Unresolved	Unresolved	Unresolved	Unresolved	Unresolved	Unresolved	0	0	4846948241	0.6	1	GUT
bin_92	Unresolved	Unresolved	Unresolved	Unresolved	Unresolved	Unresolved	Unresolved	0	0	4846948241	0.6	1	GUT
bin_93	Bacteria	Firmicutes	Clostridia	Clostridiales	Lachnospiraceae	Blautia	Unresolved	1.75	0	4846948241	0.6	1	GUT
bin_94	Unresolved	Unresolved	Unresolved	Unresolved	Unresolved	Unresolved	Unresolved	0	0	4846948241	0.6	1	GUT
bin_95	Unresolved	Unresolved	Unresolved	Unresolved	Unresolved	Unresolved	Unresolved	0	0	4846948241	0.6	1	GUT
bin_96	Unresolved	Unresolved	Unresolved	Unresolved	Unresolved	Unresolved	Unresolved	4.17	0	4846948241	0.6	1	GUT
bin_97	Unresolved	Unresolved	Unresolved	Unresolved	Unresolved	Unresolved	Unresolved	0	0	4846948241	0.6	1	GUT
bin_98	Unresolved	Unresolved	Unresolved	Unresolved	Unresolved	Unresolved	Unresolved	4.17	0	4846948241	0.6	1	GUT
bin_99	Unresolved	Unresolved	Unresolved	Unresolved	Unresolved	Unresolved	Unresolved	0	0	4846948241	0.6	1	GUT
bin_0	Bacteria	Firmicutes	Clostridia	Clostridiales	Ruminococcaceae	Unresolved	Unresolved	89.15	0.73	4846948241	0.6	2	GUT
bin_1	Bacteria	Firmicutes	Clostridia	Clostridiales	Unresolved	Unresolved	Unresolved	54.39	1.75	4846948241	0.6	2	GUT
bin_10	Unresolved	Unresolved	Unresolved	Unresolved	Unresolved	Unresolved	Unresolved	0	0	4846948241	0.6	2	GUT
bin_100	Bacteria	Firmicutes	Clostridia	Clostridiales	Lachnospiraceae	Unresolved	Unresolved	14.04	0	4846948241	0.6	2	GUT
bin_101	Bacteria	Firmicutes	Clostridia	Clostridiales	Unresolved	Unresolved	Unresolved	7.85	0	4846948241	0.6	2	GUT
bin_102	Unresolved	Unresolved	Unresolved	Unresolved	Unresolved	Unresolved	Unresolved	4.17	0	4846948241	0.6	2	GUT
bin_103	Unresolved	Unresolved	Unresolved	Unresolved	Unresolved	Unresolved	Unresolved	0	0	4846948241	0.6	2	GUT
bin_104	Unresolved	Unresolved	Unresolved	Unresolved	Unresolved	Unresolved	Unresolved	0	0	4846948241	0.6	2	GUT
bin_105	Bacteria	Firmicutes	Clostridia	Clostridiales	Unresolved	Unresolved	Unresolved	12.98	0	4846948241	0.6	2	GUT
bin_106	Unresolved	Unresolved	Unresolved	Unresolved	Unresolved	Unresolved	Unresolved	0	0	4846948241	0.6	2	GUT
bin_107	Unresolved	Unresolved	Unresolved	Unresolved	Unresolved	Unresolved	Unresolved	0	0	4846948241	0.6	2	GUT
bin_108	Bacteria	Firmicutes	Clostridia	Clostridiales	Unresolved	Unresolved	Unresolved	8.77	0	4846948241	0.6	2	GUT
bin_109	Unresolved	Unresolved	Unresolved	Unresolved	Unresolved	Unresolved	Unresolved	0	0	4846948241	0.6	2	GUT
bin_11	Unresolved	Unresolved	Unresolved	Unresolved	Unresolved	Unresolved	Unresolved	0	0	4846948241	0.6	2	GUT
bin_110	Unresolved	Unresolved	Unresolved	Unresolved	Unresolved	Unresolved	Unresolved	0	0	4846948241	0.6	2	GUT
bin_111	Bacteria	Firmicutes	Clostridia	Clostridiales	Lachnospiraceae	Unresolved	Unresolved	5.21	0	4846948241	0.6	2	GUT
bin_112	Unresolved	Unresolved	Unresolved	Unresolved	Unresolved	Unresolved	Unresolved	0	0	4846948241	0.6	2	GUT
bin_113	Unresolved	Unresolved	Unresolved	Unresolved	Unresolved	Unresolved	Unresolved	0	0	4846948241	0.6	2	GUT
bin_114	Unresolved	Unresolved	Unresolved	Unresolved	Unresolved	Unresolved	Unresolved	0	0	4846948241	0.6	2	GUT
bin_115	Bacteria	Bacteroidetes	Bacteroidia	Bacteroidales	Bacteroidaceae	Bacteroides	Bacteroides_uniformis	1.72	0	4846948241	0.6	2	GUT
bin_116	Bacteria	Bacteroidetes	Bacteroidia	Bacteroidales	Bacteroidaceae	Bacteroides	Bacteroides_uniformis	6.9	0	4846948241	0.6	2	GUT
bin_117	Bacteria	Actinobacteria	Actinobacteria	Bifidobacteriales	Bifidobacteriaceae	Bifidobacterium	Unresolved	9.06	0	4846948241	0.6	2	GUT
bin_118	Bacteria	Actinobacteria	Actinobacteria	Bifidobacteriales	Bifidobacteriaceae	Bifidobacterium	Bifidobacterium_adolescentis	3.51	0	4846948241	0.6	2	GUT
bin_119	Bacteria	Actinobacteria	Actinobacteria	Bifidobacteriales	Bifidobacteriaceae	Bifidobacterium	Unresolved	10.34	0	4846948241	0.6	2	GUT
bin_12	Bacteria	Firmicutes	Clostridia	Clostridiales	Ruminococcaceae	Faecalibacterium	Unresolved	7.14	0	4846948241	0.6	2	GUT
bin_120	Unresolved	Unresolved	Unresolved	Unresolved	Unresolved	Unresolved	Unresolved	0	0	4846948241	0.6	2	GUT
bin_121	Bacteria	Actinobacteria	Actinobacteria	Bifidobacteriales	Bifidobacteriaceae	Bifidobacterium	Bifidobacterium_dentium	13.79	0	4846948241	0.6	2	GUT
bin_122	Unresolved	Unresolved	Unresolved	Unresolved	Unresolved	Unresolved	Unresolved	0	0	4846948241	0.6	2	GUT
bin_123	Unresolved	Unresolved	Unresolved	Unresolved	Unresolved	Unresolved	Unresolved	0	0	4846948241	0.6	2	GUT
bin_124	Unresolved	Unresolved	Unresolved	Unresolved	Unresolved	Unresolved	Unresolved	4.17	0	4846948241	0.6	2	GUT
bin_125	Unresolved	Unresolved	Unresolved	Unresolved	Unresolved	Unresolved	Unresolved	0	0	4846948241	0.6	2	GUT
bin_126	Unresolved	Unresolved	Unresolved	Unresolved	Unresolved	Unresolved	Unresolved	0	0	4846948241	0.6	2	GUT
bin_127	Unresolved	Unresolved	Unresolved	Unresolved	Unresolved	Unresolved	Unresolved	4.17	0	4846948241	0.6	2	GUT
bin_128	Bacteria	Tenericutes	Mollicutes	Erysipelotrichales	Erysipelotrichaceae	Unresolved	Unresolved	6.24	0	4846948241	0.6	2	GUT
bin_129	Unresolved	Unresolved	Unresolved	Unresolved	Unresolved	Unresolved	Unresolved	0	0	4846948241	0.6	2	GUT
bin_13	Unresolved	Unresolved	Unresolved	Unresolved	Unresolved	Unresolved	Unresolved	0	0	4846948241	0.6	2	GUT
bin_130	Unresolved	Unresolved	Unresolved	Unresolved	Unresolved	Unresolved	Unresolved	0	0	4846948241	0.6	2	GUT
bin_131	Unresolved	Unresolved	Unresolved	Unresolved	Unresolved	Unresolved	Unresolved	0	0	4846948241	0.6	2	GUT
bin_132	Unresolved	Unresolved	Unresolved	Unresolved	Unresolved	Unresolved	Unresolved	0	0	4846948241	0.6	2	GUT
bin_133	Unresolved	Unresolved	Unresolved	Unresolved	Unresolved	Unresolved	Unresolved	0	0	4846948241	0.6	2	GUT
bin_134	Unresolved	Unresolved	Unresolved	Unresolved	Unresolved	Unresolved	Unresolved	0	0	4846948241	0.6	2	GUT
bin_135	Unresolved	Unresolved	Unresolved	Unresolved	Unresolved	Unresolved	Unresolved	0	0	4846948241	0.6	2	GUT
bin_136	Unresolved	Unresolved	Unresolved	Unresolved	Unresolved	Unresolved	Unresolved	0	0	4846948241	0.6	2	GUT
bin_137	Unresolved	Unresolved	Unresolved	Unresolved	Unresolved	Unresolved	Unresolved	0	0	4846948241	0.6	2	GUT
bin_138	Unresolved	Unresolved	Unresolved	Unresolved	Unresolved	Unresolved	Unresolved	0	0	4846948241	0.6	2	GUT
bin_139	Unresolved	Unresolved	Unresolved	Unresolved	Unresolved	Unresolved	Unresolved	0	0	4846948241	0.6	2	GUT
bin_14	Unresolved	Unresolved	Unresolved	Unresolved	Unresolved	Unresolved	Unresolved	0	0	4846948241	0.6	2	GUT
bin_140	Unresolved	Unresolved	Unresolved	Unresolved	Unresolved	Unresolved	Unresolved	0	0	4846948241	0.6	2	GUT
bin_141	Bacteria	Firmicutes	Clostridia	Clostridiales	Lachnospiraceae	Dorea	Unresolved	12.2	0	4846948241	0.6	2	GUT
bin_142	Unresolved	Unresolved	Unresolved	Unresolved	Unresolved	Unresolved	Unresolved	0	0	4846948241	0.6	2	GUT
bin_143	Unresolved	Unresolved	Unresolved	Unresolved	Unresolved	Unresolved	Unresolved	0	0	4846948241	0.6	2	GUT
bin_144	Bacteria	Firmicutes	Clostridia	Clostridiales	Lachnospiraceae	Roseburia	Unresolved	4.31	0	4846948241	0.6	2	GUT
bin_145	Unresolved	Unresolved	Unresolved	Unresolved	Unresolved	Unresolved	Unresolved	0	0	4846948241	0.6	2	GUT
bin_146	Unresolved	Unresolved	Unresolved	Unresolved	Unresolved	Unresolved	Unresolved	0	0	4846948241	0.6	2	GUT
bin_147	Unresolved	Unresolved	Unresolved	Unresolved	Unresolved	Unresolved	Unresolved	0	0	4846948241	0.6	2	GUT
bin_148	Unresolved	Unresolved	Unresolved	Unresolved	Unresolved	Unresolved	Unresolved	0	0	4846948241	0.6	2	GUT
bin_149	Unresolved	Unresolved	Unresolved	Unresolved	Unresolved	Unresolved	Unresolved	0	0	4846948241	0.6	2	GUT
bin_15	Bacteria	Firmicutes	Clostridia	Clostridiales	Ruminococcaceae	Unresolved	Unresolved	6.33	1.79	4846948241	0.6	2	GUT
bin_150	Unresolved	Unresolved	Unresolved	Unresolved	Unresolved	Unresolved	Unresolved	0	0	4846948241	0.6	2	GUT
bin_151	Unresolved	Unresolved	Unresolved	Unresolved	Unresolved	Unresolved	Unresolved	0	0	4846948241	0.6	2	GUT
bin_152	Unresolved	Unresolved	Unresolved	Unresolved	Unresolved	Unresolved	Unresolved	0	0	4846948241	0.6	2	GUT
bin_153	Bacteria	Tenericutes	Mollicutes	Erysipelotrichales	Erysipelotrichaceae	Unresolved	Unresolved	12.28	0	4846948241	0.6	2	GUT
bin_154	Unresolved	Unresolved	Unresolved	Unresolved	Unresolved	Unresolved	Unresolved	0	0	4846948241	0.6	2	GUT
bin_155	Unresolved	Unresolved	Unresolved	Unresolved	Unresolved	Unresolved	Unresolved	0	0	4846948241	0.6	2	GUT
bin_156	Bacteria	Tenericutes	Mollicutes	Erysipelotrichales	Erysipelotrichaceae	Unresolved	Unresolved	3.51	0	4846948241	0.6	2	GUT
bin_157	Bacteria	Tenericutes	Mollicutes	Erysipelotrichales	Erysipelotrichaceae	Unresolved	Unresolved	12.44	0.35	4846948241	0.6	2	GUT
bin_158	Unresolved	Unresolved	Unresolved	Unresolved	Unresolved	Unresolved	Unresolved	0	0	4846948241	0.6	2	GUT
bin_159	Unresolved	Unresolved	Unresolved	Unresolved	Unresolved	Unresolved	Unresolved	0	0	4846948241	0.6	2	GUT
bin_16	Unresolved	Unresolved	Unresolved	Unresolved	Unresolved	Unresolved	Unresolved	0	0	4846948241	0.6	2	GUT
bin_160	Unresolved	Unresolved	Unresolved	Unresolved	Unresolved	Unresolved	Unresolved	0	0	4846948241	0.6	2	GUT
bin_161	Unresolved	Unresolved	Unresolved	Unresolved	Unresolved	Unresolved	Unresolved	0	0	4846948241	0.6	2	GUT
bin_162	Unresolved	Unresolved	Unresolved	Unresolved	Unresolved	Unresolved	Unresolved	4.17	4.17	4846948241	0.6	2	GUT
bin_163	Unresolved	Unresolved	Unresolved	Unresolved	Unresolved	Unresolved	Unresolved	0	0	4846948241	0.6	2	GUT
bin_164	Unresolved	Unresolved	Unresolved	Unresolved	Unresolved	Unresolved	Unresolved	0	0	4846948241	0.6	2	GUT
bin_165	Bacteria	Actinobacteria	Actinobacteria	Bifidobacteriales	Bifidobacteriaceae	Bifidobacterium	Bifidobacterium_adolescentis	7.02	0	4846948241	0.6	2	GUT
bin_166	Unresolved	Unresolved	Unresolved	Unresolved	Unresolved	Unresolved	Unresolved	0	0	4846948241	0.6	2	GUT
bin_167	Unresolved	Unresolved	Unresolved	Unresolved	Unresolved	Unresolved	Unresolved	0	0	4846948241	0.6	2	GUT
bin_168	Unresolved	Unresolved	Unresolved	Unresolved	Unresolved	Unresolved	Unresolved	0	0	4846948241	0.6	2	GUT
bin_169	Unresolved	Unresolved	Unresolved	Unresolved	Unresolved	Unresolved	Unresolved	0	0	4846948241	0.6	2	GUT
bin_17	Unresolved	Unresolved	Unresolved	Unresolved	Unresolved	Unresolved	Unresolved	4.17	4.17	4846948241	0.6	2	GUT
bin_170	Bacteria	Firmicutes	Clostridia	Clostridiales	Lachnospiraceae	Unresolved	Unresolved	0	0	4846948241	0.6	2	GUT
bin_171	Bacteria	Firmicutes	Clostridia	Clostridiales	Lachnospiraceae	Blautia	Unresolved	3.51	0	4846948241	0.6	2	GUT
bin_172	Bacteria	Firmicutes	Clostridia	Clostridiales	Lachnospiraceae	Unresolved	Unresolved	1.75	0	4846948241	0.6	2	GUT
bin_173	Unresolved	Unresolved	Unresolved	Unresolved	Unresolved	Unresolved	Unresolved	0	0	4846948241	0.6	2	GUT
bin_174	Unresolved	Unresolved	Unresolved	Unresolved	Unresolved	Unresolved	Unresolved	0	0	4846948241	0.6	2	GUT
bin_175	Unresolved	Unresolved	Unresolved	Unresolved	Unresolved	Unresolved	Unresolved	0	0	4846948241	0.6	2	GUT
bin_176	Bacteria	Firmicutes	Clostridia	Clostridiales	Unresolved	Unresolved	Unresolved	1.75	0	4846948241	0.6	2	GUT
bin_177	Unresolved	Unresolved	Unresolved	Unresolved	Unresolved	Unresolved	Unresolved	0	0	4846948241	0.6	2	GUT
bin_178	Unresolved	Unresolved	Unresolved	Unresolved	Unresolved	Unresolved	Unresolved	0	0	4846948241	0.6	2	GUT
bin_179	Bacteria	Firmicutes	Clostridia	Clostridiales	Unresolved	Unresolved	Unresolved	0.88	0	4846948241	0.6	2	GUT
bin_18	Bacteria	Firmicutes	Clostridia	Clostridiales	Ruminococcaceae	Unresolved	Unresolved	17.86	0	4846948241	0.6	2	GUT
bin_180	Unresolved	Unresolved	Unresolved	Unresolved	Unresolved	Unresolved	Unresolved	0	0	4846948241	0.6	2	GUT
bin_181	Unresolved	Unresolved	Unresolved	Unresolved	Unresolved	Unresolved	Unresolved	0	0	4846948241	0.6	2	GUT
bin_182	Unresolved	Unresolved	Unresolved	Unresolved	Unresolved	Unresolved	Unresolved	0	0	4846948241	0.6	2	GUT
bin_183	Bacteria	Firmicutes	Clostridia	Clostridiales	Lachnospiraceae	Lachnobacterium	Unresolved	11.9	0	4846948241	0.6	2	GUT
bin_184	Bacteria	Firmicutes	Clostridia	Clostridiales	Lachnospiraceae	Blautia	Unresolved	6.94	0.63	4846948241	0.6	2	GUT
bin_185	Unresolved	Unresolved	Unresolved	Unresolved	Unresolved	Unresolved	Unresolved	0	0	4846948241	0.6	2	GUT
bin_186	Unresolved	Unresolved	Unresolved	Unresolved	Unresolved	Unresolved	Unresolved	0	0	4846948241	0.6	2	GUT
bin_187	Unresolved	Unresolved	Unresolved	Unresolved	Unresolved	Unresolved	Unresolved	0	0	4846948241	0.6	2	GUT
bin_188	Bacteria	Firmicutes	Clostridia	Clostridiales	Ruminococcaceae	Unresolved	Unresolved	3.45	0	4846948241	0.6	2	GUT
bin_189	Unresolved	Unresolved	Unresolved	Unresolved	Unresolved	Unresolved	Unresolved	0	0	4846948241	0.6	2	GUT
bin_19	Unresolved	Unresolved	Unresolved	Unresolved	Unresolved	Unresolved	Unresolved	0	0	4846948241	0.6	2	GUT
bin_190	Unresolved	Unresolved	Unresolved	Unresolved	Unresolved	Unresolved	Unresolved	0	0	4846948241	0.6	2	GUT
bin_191	Unresolved	Unresolved	Unresolved	Unresolved	Unresolved	Unresolved	Unresolved	0	0	4846948241	0.6	2	GUT
bin_192	Unresolved	Unresolved	Unresolved	Unresolved	Unresolved	Unresolved	Unresolved	0	0	4846948241	0.6	2	GUT
bin_2	Bacteria	Bacteroidetes	Bacteroidia	Bacteroidales	Bacteroidaceae	Bacteroides	Bacteroides_vulgatus	62.08	0.78	4846948241	0.6	2	GUT
bin_20	Bacteria	Firmicutes	Clostridia	Clostridiales	Ruminococcaceae	Unresolved	Unresolved	9.25	0	4846948241	0.6	2	GUT
bin_21	Bacteria	Firmicutes	Clostridia	Clostridiales	Ruminococcaceae	Unresolved	Unresolved	20.54	0	4846948241	0.6	2	GUT
bin_22	Unresolved	Unresolved	Unresolved	Unresolved	Unresolved	Unresolved	Unresolved	0	0	4846948241	0.6	2	GUT
bin_23	Unresolved	Unresolved	Unresolved	Unresolved	Unresolved	Unresolved	Unresolved	0	0	4846948241	0.6	2	GUT
bin_24	Unresolved	Unresolved	Unresolved	Unresolved	Unresolved	Unresolved	Unresolved	0	0	4846948241	0.6	2	GUT
bin_25	Unresolved	Unresolved	Unresolved	Unresolved	Unresolved	Unresolved	Unresolved	0	0	4846948241	0.6	2	GUT
bin_26	Unresolved	Unresolved	Unresolved	Unresolved	Unresolved	Unresolved	Unresolved	0	0	4846948241	0.6	2	GUT
bin_27	Bacteria	Actinobacteria	Actinobacteria	Coriobacteriales	Coriobacteriaceae	Unresolved	Unresolved	15.4	0	4846948241	0.6	2	GUT
bin_28	Unresolved	Unresolved	Unresolved	Unresolved	Unresolved	Unresolved	Unresolved	4.17	0	4846948241	0.6	2	GUT
bin_29	Unresolved	Unresolved	Unresolved	Unresolved	Unresolved	Unresolved	Unresolved	0	0	4846948241	0.6	2	GUT
bin_3	Bacteria	Firmicutes	Clostridia	Clostridiales	Ruminococcaceae	Unresolved	Unresolved	92.62	0.34	4846948241	0.6	2	GUT
bin_30	Bacteria	Bacteroidetes	Bacteroidia	Bacteroidales	Bacteroidaceae	Bacteroides	Bacteroides_uniformis	8.86	0	4846948241	0.6	2	GUT
bin_31	Unresolved	Unresolved	Unresolved	Unresolved	Unresolved	Unresolved	Unresolved	0	0	4846948241	0.6	2	GUT
bin_32	Unresolved	Unresolved	Unresolved	Unresolved	Unresolved	Unresolved	Unresolved	0	0	4846948241	0.6	2	GUT
bin_33	Bacteria	Bacteroidetes	Bacteroidia	Bacteroidales	Bacteroidaceae	Bacteroides	Bacteroides_vulgatus	8.62	0	4846948241	0.6	2	GUT
bin_34	Unresolved	Unresolved	Unresolved	Unresolved	Unresolved	Unresolved	Unresolved	0	0	4846948241	0.6	2	GUT
bin_35	Unresolved	Unresolved	Unresolved	Unresolved	Unresolved	Unresolved	Unresolved	4.17	0	4846948241	0.6	2	GUT
bin_36	Unresolved	Unresolved	Unresolved	Unresolved	Unresolved	Unresolved	Unresolved	0	0	4846948241	0.6	2	GUT
bin_37	Unresolved	Unresolved	Unresolved	Unresolved	Unresolved	Unresolved	Unresolved	0	0	4846948241	0.6	2	GUT
bin_38	Unresolved	Unresolved	Unresolved	Unresolved	Unresolved	Unresolved	Unresolved	8.33	0	4846948241	0.6	2	GUT
bin_39	Bacteria	Firmicutes	Clostridia	Clostridiales	Lachnospiraceae	Blautia	Unresolved	7.02	0	4846948241	0.6	2	GUT
bin_4	Bacteria	Firmicutes	Clostridia	Clostridiales	Lachnospiraceae	Lachnobacterium	Unresolved	98.31	2.9	4846948241	0.6	2	GUT
bin_40	Unresolved	Unresolved	Unresolved	Unresolved	Unresolved	Unresolved	Unresolved	0	0	4846948241	0.6	2	GUT
bin_41	Bacteria	Firmicutes	Clostridia	Clostridiales	Lachnospiraceae	Blautia	Unresolved	9.65	0	4846948241	0.6	2	GUT
bin_42	Bacteria	Firmicutes	Clostridia	Clostridiales	Lachnospiraceae	Ruminococcus	Unresolved	3.13	0	4846948241	0.6	2	GUT
bin_43	Unresolved	Unresolved	Unresolved	Unresolved	Unresolved	Unresolved	Unresolved	0	0	4846948241	0.6	2	GUT
bin_44	Unresolved	Unresolved	Unresolved	Unresolved	Unresolved	Unresolved	Unresolved	0	0	4846948241	0.6	2	GUT
bin_45	Unresolved	Unresolved	Unresolved	Unresolved	Unresolved	Unresolved	Unresolved	0	0	4846948241	0.6	2	GUT
bin_46	Unresolved	Unresolved	Unresolved	Unresolved	Unresolved	Unresolved	Unresolved	0	0	4846948241	0.6	2	GUT
bin_47	Unresolved	Unresolved	Unresolved	Unresolved	Unresolved	Unresolved	Unresolved	0	0	4846948241	0.6	2	GUT
bin_48	Bacteria	Firmicutes	Clostridia	Clostridiales	Unresolved	Unresolved	Unresolved	7.18	0	4846948241	0.6	2	GUT
bin_49	Unresolved	Unresolved	Unresolved	Unresolved	Unresolved	Unresolved	Unresolved	0	0	4846948241	0.6	2	GUT
bin_5	Bacteria	Bacteroidetes	Bacteroidia	Bacteroidales	Bacteroidaceae	Bacteroides	Bacteroides_uniformis	61.45	1.35	4846948241	0.6	2	GUT
bin_50	Unresolved	Unresolved	Unresolved	Unresolved	Unresolved	Unresolved	Unresolved	0	0	4846948241	0.6	2	GUT
bin_51	Unresolved	Unresolved	Unresolved	Unresolved	Unresolved	Unresolved	Unresolved	0	0	4846948241	0.6	2	GUT
bin_52	Bacteria	Actinobacteria	Actinobacteria	Bifidobacteriales	Bifidobacteriaceae	Bifidobacterium	Bifidobacterium_adolescentis	4.39	0	4846948241	0.6	2	GUT
bin_53	Bacteria	Actinobacteria	Actinobacteria	Bifidobacteriales	Bifidobacteriaceae	Bifidobacterium	Bifidobacterium_adolescentis	0.16	0	4846948241	0.6	2	GUT
bin_54	Bacteria	Firmicutes	Clostridia	Clostridiales	Ruminococcaceae	Unresolved	Unresolved	3.19	0	4846948241	0.6	2	GUT
bin_55	Unresolved	Unresolved	Unresolved	Unresolved	Unresolved	Unresolved	Unresolved	0	0	4846948241	0.6	2	GUT
bin_56	Bacteria	Firmicutes	Clostridia	Clostridiales	Ruminococcaceae	Unresolved	Unresolved	14.11	0	4846948241	0.6	2	GUT
bin_57	Bacteria	Firmicutes	Clostridia	Clostridiales	Ruminococcaceae	Faecalibacterium	Unresolved	1.79	0	4846948241	0.6	2	GUT
bin_58	Unresolved	Unresolved	Unresolved	Unresolved	Unresolved	Unresolved	Unresolved	2.08	0	4846948241	0.6	2	GUT
bin_59	Bacteria	Actinobacteria	Actinobacteria	Coriobacteriales	Coriobacteriaceae	Unresolved	Unresolved	7.52	0	4846948241	0.6	2	GUT
bin_6	Bacteria	Firmicutes	Clostridia	Clostridiales	Lachnospiraceae	Blautia	Blautia_wexlerae	70.59	0	4846948241	0.6	2	GUT
bin_60	Bacteria	Actinobacteria	Actinobacteria	Unresolved	Unresolved	Unresolved	Unresolved	4.88	0	4846948241	0.6	2	GUT
bin_61	Bacteria	Actinobacteria	Actinobacteria	Coriobacteriales	Coriobacteriaceae	Unresolved	Unresolved	17.2	0.81	4846948241	0.6	2	GUT
bin_62	Unresolved	Unresolved	Unresolved	Unresolved	Unresolved	Unresolved	Unresolved	12.5	0	4846948241	0.6	2	GUT
bin_63	Bacteria	Firmicutes	Clostridia	Clostridiales	Unresolved	Unresolved	Unresolved	6.04	0.67	4846948241	0.6	2	GUT
bin_64	Unresolved	Unresolved	Unresolved	Unresolved	Unresolved	Unresolved	Unresolved	0	0	4846948241	0.6	2	GUT
bin_65	Unresolved	Unresolved	Unresolved	Unresolved	Unresolved	Unresolved	Unresolved	0	0	4846948241	0.6	2	GUT
bin_66	Unresolved	Unresolved	Unresolved	Unresolved	Unresolved	Unresolved	Unresolved	0	0	4846948241	0.6	2	GUT
bin_67	Unresolved	Unresolved	Unresolved	Unresolved	Unresolved	Unresolved	Unresolved	0	0	4846948241	0.6	2	GUT
bin_68	Unresolved	Unresolved	Unresolved	Unresolved	Unresolved	Unresolved	Unresolved	0	0	4846948241	0.6	2	GUT
bin_69	Unresolved	Unresolved	Unresolved	Unresolved	Unresolved	Unresolved	Unresolved	0	0	4846948241	0.6	2	GUT
bin_7	Bacteria	Firmicutes	Clostridia	Clostridiales	Lachnospiraceae	Lachnobacterium	Unresolved	73.68	0	4846948241	0.6	2	GUT
bin_70	Unresolved	Unresolved	Unresolved	Unresolved	Unresolved	Unresolved	Unresolved	0	0	4846948241	0.6	2	GUT
bin_71	Bacteria	Firmicutes	Clostridia	Clostridiales	Lachnospiraceae	Blautia	Unresolved	5.26	0	4846948241	0.6	2	GUT
bin_72	Unresolved	Unresolved	Unresolved	Unresolved	Unresolved	Unresolved	Unresolved	4.17	0	4846948241	0.6	2	GUT
bin_73	Unresolved	Unresolved	Unresolved	Unresolved	Unresolved	Unresolved	Unresolved	4.17	0	4846948241	0.6	2	GUT
bin_74	Unresolved	Unresolved	Unresolved	Unresolved	Unresolved	Unresolved	Unresolved	0	0	4846948241	0.6	2	GUT
bin_75	Unresolved	Unresolved	Unresolved	Unresolved	Unresolved	Unresolved	Unresolved	0	0	4846948241	0.6	2	GUT
bin_76	Bacteria	Firmicutes	Clostridia	Clostridiales	Lachnospiraceae	Unresolved	Unresolved	17.54	3.83	4846948241	0.6	2	GUT
bin_77	Bacteria	Firmicutes	Clostridia	Clostridiales	Lachnospiraceae	Unresolved	Unresolved	7.02	0	4846948241	0.6	2	GUT
bin_78	Unresolved	Unresolved	Unresolved	Unresolved	Unresolved	Unresolved	Unresolved	0	0	4846948241	0.6	2	GUT
bin_79	Unresolved	Unresolved	Unresolved	Unresolved	Unresolved	Unresolved	Unresolved	0	0	4846948241	0.6	2	GUT
bin_8	Unresolved	Unresolved	Unresolved	Unresolved	Unresolved	Unresolved	Unresolved	0	0	4846948241	0.6	2	GUT
bin_80	Unresolved	Unresolved	Unresolved	Unresolved	Unresolved	Unresolved	Unresolved	0	0	4846948241	0.6	2	GUT
bin_81	Bacteria	Bacteroidetes	Bacteroidia	Bacteroidales	Bacteroidaceae	Bacteroides	Bacteroides_vulgatus	5.17	0	4846948241	0.6	2	GUT
bin_82	Unresolved	Unresolved	Unresolved	Unresolved	Unresolved	Unresolved	Unresolved	0	0	4846948241	0.6	2	GUT
bin_83	Unresolved	Unresolved	Unresolved	Unresolved	Unresolved	Unresolved	Unresolved	0	0	4846948241	0.6	2	GUT
bin_84	Unresolved	Unresolved	Unresolved	Unresolved	Unresolved	Unresolved	Unresolved	0	0	4846948241	0.6	2	GUT
bin_85	Unresolved	Unresolved	Unresolved	Unresolved	Unresolved	Unresolved	Unresolved	0	0	4846948241	0.6	2	GUT
bin_86	Unresolved	Unresolved	Unresolved	Unresolved	Unresolved	Unresolved	Unresolved	8.33	0	4846948241	0.6	2	GUT
bin_87	Unresolved	Unresolved	Unresolved	Unresolved	Unresolved	Unresolved	Unresolved	0	0	4846948241	0.6	2	GUT
bin_88	Unresolved	Unresolved	Unresolved	Unresolved	Unresolved	Unresolved	Unresolved	0	0	4846948241	0.6	2	GUT
bin_89	Unresolved	Unresolved	Unresolved	Unresolved	Unresolved	Unresolved	Unresolved	0	0	4846948241	0.6	2	GUT
bin_9	Unresolved	Unresolved	Unresolved	Unresolved	Unresolved	Unresolved	Unresolved	0	0	4846948241	0.6	2	GUT
bin_90	Unresolved	Unresolved	Unresolved	Unresolved	Unresolved	Unresolved	Unresolved	0	0	4846948241	0.6	2	GUT
bin_91	Bacteria	Actinobacteria	Actinobacteria	Coriobacteriales	Coriobacteriaceae	Unresolved	Unresolved	9.48	0	4846948241	0.6	2	GUT
bin_92	Unresolved	Unresolved	Unresolved	Unresolved	Unresolved	Unresolved	Unresolved	4.17	0	4846948241	0.6	2	GUT
bin_93	Bacteria	Firmicutes	Clostridia	Clostridiales	Lachnospiraceae	Blautia	Unresolved	4.91	0	4846948241	0.6	2	GUT
bin_94	Unresolved	Unresolved	Unresolved	Unresolved	Unresolved	Unresolved	Unresolved	0	0	4846948241	0.6	2	GUT
bin_95	Unresolved	Unresolved	Unresolved	Unresolved	Unresolved	Unresolved	Unresolved	0	0	4846948241	0.6	2	GUT
bin_96	Unresolved	Unresolved	Unresolved	Unresolved	Unresolved	Unresolved	Unresolved	0	0	4846948241	0.6	2	GUT
bin_97	Bacteria	Firmicutes	Clostridia	Clostridiales	Lachnospiraceae	Unresolved	Unresolved	10.53	0	4846948241	0.6	2	GUT
bin_98	Unresolved	Unresolved	Unresolved	Unresolved	Unresolved	Unresolved	Unresolved	0	0	4846948241	0.6	2	GUT
bin_99	Unresolved	Unresolved	Unresolved	Unresolved	Unresolved	Unresolved	Unresolved	4.17	0	4846948241	0.6	2	GUT
bin_0	Bacteria	Bacteroidetes	Bacteroidia	Bacteroidales	Bacteroidaceae	Bacteroides	Bacteroides_vulgatus	50.85	0.31	4846948241	0.6	3	GUT
bin_1	Bacteria	Firmicutes	Clostridia	Clostridiales	Ruminococcaceae	Unresolved	Unresolved	93.29	1.01	4846948241	0.6	3	GUT
bin_10	Unresolved	Unresolved	Unresolved	Unresolved	Unresolved	Unresolved	Unresolved	0	0	4846948241	0.6	3	GUT
bin_100	Unresolved	Unresolved	Unresolved	Unresolved	Unresolved	Unresolved	Unresolved	0	0	4846948241	0.6	3	GUT
bin_101	Unresolved	Unresolved	Unresolved	Unresolved	Unresolved	Unresolved	Unresolved	0	0	4846948241	0.6	3	GUT
bin_102	Bacteria	Bacteroidetes	Bacteroidia	Bacteroidales	Bacteroidaceae	Bacteroides	Bacteroides_uniformis	13.62	0	4846948241	0.6	3	GUT
bin_103	Bacteria	Tenericutes	Mollicutes	Erysipelotrichales	Erysipelotrichaceae	Unresolved	Unresolved	8.8	0.94	4846948241	0.6	3	GUT
bin_104	Unresolved	Unresolved	Unresolved	Unresolved	Unresolved	Unresolved	Unresolved	0	0	4846948241	0.6	3	GUT
bin_105	Bacteria	Tenericutes	Mollicutes	Erysipelotrichales	Erysipelotrichaceae	Unresolved	Unresolved	22.81	0	4846948241	0.6	3	GUT
bin_106	Unresolved	Unresolved	Unresolved	Unresolved	Unresolved	Unresolved	Unresolved	0	0	4846948241	0.6	3	GUT
bin_107	Unresolved	Unresolved	Unresolved	Unresolved	Unresolved	Unresolved	Unresolved	0	0	4846948241	0.6	3	GUT
bin_108	Unresolved	Unresolved	Unresolved	Unresolved	Unresolved	Unresolved	Unresolved	0	0	4846948241	0.6	3	GUT
bin_109	Bacteria	Firmicutes	Clostridia	Clostridiales	Lachnospiraceae	Blautia	Unresolved	5.26	0	4846948241	0.6	3	GUT
bin_11	Bacteria	Actinobacteria	Actinobacteria	Bifidobacteriales	Bifidobacteriaceae	Bifidobacterium	Unresolved	5.17	0	4846948241	0.6	3	GUT
bin_110	Unresolved	Unresolved	Unresolved	Unresolved	Unresolved	Unresolved	Unresolved	0	0	4846948241	0.6	3	GUT
bin_111	Unresolved	Unresolved	Unresolved	Unresolved	Unresolved	Unresolved	Unresolved	0	0	4846948241	0.6	3	GUT
bin_112	Unresolved	Unresolved	Unresolved	Unresolved	Unresolved	Unresolved	Unresolved	4.17	0	4846948241	0.6	3	GUT
bin_113	Unresolved	Unresolved	Unresolved	Unresolved	Unresolved	Unresolved	Unresolved	0	0	4846948241	0.6	3	GUT
bin_114	Bacteria	Firmicutes	Clostridia	Clostridiales	Lachnospiraceae	Lachnobacterium	Unresolved	12.7	1.93	4846948241	0.6	3	GUT
bin_115	Unresolved	Unresolved	Unresolved	Unresolved	Unresolved	Unresolved	Unresolved	0	0	4846948241	0.6	3	GUT
bin_116	Unresolved	Unresolved	Unresolved	Unresolved	Unresolved	Unresolved	Unresolved	0	0	4846948241	0.6	3	GUT
bin_117	Unresolved	Unresolved	Unresolved	Unresolved	Unresolved	Unresolved	Unresolved	0	0	4846948241	0.6	3	GUT
bin_118	Unresolved	Unresolved	Unresolved	Unresolved	Unresolved	Unresolved	Unresolved	0	0	4846948241	0.6	3	GUT
bin_119	Unresolved	Unresolved	Unresolved	Unresolved	Unresolved	Unresolved	Unresolved	0	0	4846948241	0.6	3	GUT
bin_12	Bacteria	Firmicutes	Clostridia	Clostridiales	Ruminococcaceae	Unresolved	Unresolved	10.71	0	4846948241	0.6	3	GUT
bin_120	Unresolved	Unresolved	Unresolved	Unresolved	Unresolved	Unresolved	Unresolved	0	0	4846948241	0.6	3	GUT
bin_121	Bacteria	Firmicutes	Clostridia	Clostridiales	Ruminococcaceae	Unresolved	Unresolved	5.17	0	4846948241	0.6	3	GUT
bin_122	Bacteria	Firmicutes	Clostridia	Clostridiales	Unresolved	Unresolved	Unresolved	6.04	0	4846948241	0.6	3	GUT
bin_123	Unresolved	Unresolved	Unresolved	Unresolved	Unresolved	Unresolved	Unresolved	0	0	4846948241	0.6	3	GUT
bin_124	Unresolved	Unresolved	Unresolved	Unresolved	Unresolved	Unresolved	Unresolved	0	0	4846948241	0.6	3	GUT
bin_125	Unresolved	Unresolved	Unresolved	Unresolved	Unresolved	Unresolved	Unresolved	0	0	4846948241	0.6	3	GUT
bin_126	Unresolved	Unresolved	Unresolved	Unresolved	Unresolved	Unresolved	Unresolved	0	0	4846948241	0.6	3	GUT
bin_127	Unresolved	Unresolved	Unresolved	Unresolved	Unresolved	Unresolved	Unresolved	0	0	4846948241	0.6	3	GUT
bin_128	Unresolved	Unresolved	Unresolved	Unresolved	Unresolved	Unresolved	Unresolved	0	0	4846948241	0.6	3	GUT
bin_129	Unresolved	Unresolved	Unresolved	Unresolved	Unresolved	Unresolved	Unresolved	4.17	0	4846948241	0.6	3	GUT
bin_13	Bacteria	Firmicutes	Clostridia	Clostridiales	Ruminococcaceae	Unresolved	Unresolved	7.14	0	4846948241	0.6	3	GUT
bin_130	Bacteria	Tenericutes	Mollicutes	Erysipelotrichales	Erysipelotrichaceae	Unresolved	Unresolved	1.56	0	4846948241	0.6	3	GUT
bin_131	Unresolved	Unresolved	Unresolved	Unresolved	Unresolved	Unresolved	Unresolved	0	0	4846948241	0.6	3	GUT
bin_132	Bacteria	Tenericutes	Mollicutes	Erysipelotrichales	Erysipelotrichaceae	Unresolved	Unresolved	3.51	0	4846948241	0.6	3	GUT
bin_133	Bacteria	Tenericutes	Mollicutes	Erysipelotrichales	Erysipelotrichaceae	Unresolved	Unresolved	3.16	0	4846948241	0.6	3	GUT
bin_134	Unresolved	Unresolved	Unresolved	Unresolved	Unresolved	Unresolved	Unresolved	0	0	4846948241	0.6	3	GUT
bin_135	Unresolved	Unresolved	Unresolved	Unresolved	Unresolved	Unresolved	Unresolved	0	0	4846948241	0.6	3	GUT
bin_136	Unresolved	Unresolved	Unresolved	Unresolved	Unresolved	Unresolved	Unresolved	0	0	4846948241	0.6	3	GUT
bin_137	Bacteria	Firmicutes	Clostridia	Clostridiales	Unresolved	Unresolved	Unresolved	1.75	0	4846948241	0.6	3	GUT
bin_138	Unresolved	Unresolved	Unresolved	Unresolved	Unresolved	Unresolved	Unresolved	0	0	4846948241	0.6	3	GUT
bin_139	Unresolved	Unresolved	Unresolved	Unresolved	Unresolved	Unresolved	Unresolved	0	0	4846948241	0.6	3	GUT
bin_14	Unresolved	Unresolved	Unresolved	Unresolved	Unresolved	Unresolved	Unresolved	0	0	4846948241	0.6	3	GUT
bin_140	Unresolved	Unresolved	Unresolved	Unresolved	Unresolved	Unresolved	Unresolved	0	0	4846948241	0.6	3	GUT
bin_141	Unresolved	Unresolved	Unresolved	Unresolved	Unresolved	Unresolved	Unresolved	0	0	4846948241	0.6	3	GUT
bin_142	Bacteria	Firmicutes	Clostridia	Clostridiales	Lachnospiraceae	Ruminococcus	Unresolved	15.52	0	4846948241	0.6	3	GUT
bin_143	Unresolved	Unresolved	Unresolved	Unresolved	Unresolved	Unresolved	Unresolved	0	0	4846948241	0.6	3	GUT
bin_144	Unresolved	Unresolved	Unresolved	Unresolved	Unresolved	Unresolved	Unresolved	0	0	4846948241	0.6	3	GUT
bin_145	Unresolved	Unresolved	Unresolved	Unresolved	Unresolved	Unresolved	Unresolved	0	0	4846948241	0.6	3	GUT
bin_146	Unresolved	Unresolved	Unresolved	Unresolved	Unresolved	Unresolved	Unresolved	0	0	4846948241	0.6	3	GUT
bin_147	Unresolved	Unresolved	Unresolved	Unresolved	Unresolved	Unresolved	Unresolved	0	0	4846948241	0.6	3	GUT
bin_148	Unresolved	Unresolved	Unresolved	Unresolved	Unresolved	Unresolved	Unresolved	0	0	4846948241	0.6	3	GUT
bin_149	Unresolved	Unresolved	Unresolved	Unresolved	Unresolved	Unresolved	Unresolved	0	0	4846948241	0.6	3	GUT
bin_15	Unresolved	Unresolved	Unresolved	Unresolved	Unresolved	Unresolved	Unresolved	4.17	0	4846948241	0.6	3	GUT
bin_150	Unresolved	Unresolved	Unresolved	Unresolved	Unresolved	Unresolved	Unresolved	0	0	4846948241	0.6	3	GUT
bin_151	Unresolved	Unresolved	Unresolved	Unresolved	Unresolved	Unresolved	Unresolved	0	0	4846948241	0.6	3	GUT
bin_152	Unresolved	Unresolved	Unresolved	Unresolved	Unresolved	Unresolved	Unresolved	0	0	4846948241	0.6	3	GUT
bin_153	Unresolved	Unresolved	Unresolved	Unresolved	Unresolved	Unresolved	Unresolved	0	0	4846948241	0.6	3	GUT
bin_154	Unresolved	Unresolved	Unresolved	Unresolved	Unresolved	Unresolved	Unresolved	0	0	4846948241	0.6	3	GUT
bin_155	Unresolved	Unresolved	Unresolved	Unresolved	Unresolved	Unresolved	Unresolved	0	0	4846948241	0.6	3	GUT
bin_156	Unresolved	Unresolved	Unresolved	Unresolved	Unresolved	Unresolved	Unresolved	0	0	4846948241	0.6	3	GUT
bin_157	Unresolved	Unresolved	Unresolved	Unresolved	Unresolved	Unresolved	Unresolved	0	0	4846948241	0.6	3	GUT
bin_158	Bacteria	Bacteroidetes	Bacteroidia	Bacteroidales	Bacteroidaceae	Bacteroides	Unresolved	1.72	0	4846948241	0.6	3	GUT
bin_159	Unresolved	Unresolved	Unresolved	Unresolved	Unresolved	Unresolved	Unresolved	0	0	4846948241	0.6	3	GUT
bin_16	Unresolved	Unresolved	Unresolved	Unresolved	Unresolved	Unresolved	Unresolved	0	0	4846948241	0.6	3	GUT
bin_160	Unresolved	Unresolved	Unresolved	Unresolved	Unresolved	Unresolved	Unresolved	0	0	4846948241	0.6	3	GUT
bin_161	Unresolved	Unresolved	Unresolved	Unresolved	Unresolved	Unresolved	Unresolved	0	0	4846948241	0.6	3	GUT
bin_162	Unresolved	Unresolved	Unresolved	Unresolved	Unresolved	Unresolved	Unresolved	0	0	4846948241	0.6	3	GUT
bin_163	Unresolved	Unresolved	Unresolved	Unresolved	Unresolved	Unresolved	Unresolved	0	0	4846948241	0.6	3	GUT
bin_164	Unresolved	Unresolved	Unresolved	Unresolved	Unresolved	Unresolved	Unresolved	0	0	4846948241	0.6	3	GUT
bin_165	Bacteria	Firmicutes	Clostridia	Clostridiales	Lachnospiraceae	Unresolved	Unresolved	1.75	0	4846948241	0.6	3	GUT
bin_166	Unresolved	Unresolved	Unresolved	Unresolved	Unresolved	Unresolved	Unresolved	0	0	4846948241	0.6	3	GUT
bin_167	Unresolved	Unresolved	Unresolved	Unresolved	Unresolved	Unresolved	Unresolved	0	0	4846948241	0.6	3	GUT
bin_168	Unresolved	Unresolved	Unresolved	Unresolved	Unresolved	Unresolved	Unresolved	0	0	4846948241	0.6	3	GUT
bin_169	Unresolved	Unresolved	Unresolved	Unresolved	Unresolved	Unresolved	Unresolved	0	0	4846948241	0.6	3	GUT
bin_17	Unresolved	Unresolved	Unresolved	Unresolved	Unresolved	Unresolved	Unresolved	0	0	4846948241	0.6	3	GUT
bin_170	Unresolved	Unresolved	Unresolved	Unresolved	Unresolved	Unresolved	Unresolved	0	0	4846948241	0.6	3	GUT
bin_171	Unresolved	Unresolved	Unresolved	Unresolved	Unresolved	Unresolved	Unresolved	0	0	4846948241	0.6	3	GUT
bin_172	Unresolved	Unresolved	Unresolved	Unresolved	Unresolved	Unresolved	Unresolved	0	0	4846948241	0.6	3	GUT
bin_173	Unresolved	Unresolved	Unresolved	Unresolved	Unresolved	Unresolved	Unresolved	0	0	4846948241	0.6	3	GUT
bin_174	Bacteria	Firmicutes	Clostridia	Clostridiales	Unresolved	Unresolved	Unresolved	19.3	0	4846948241	0.6	3	GUT
bin_175	Unresolved	Unresolved	Unresolved	Unresolved	Unresolved	Unresolved	Unresolved	0	0	4846948241	0.6	3	GUT
bin_176	Bacteria	Firmicutes	Clostridia	Clostridiales	Lachnospiraceae	Unresolved	Unresolved	2.63	0	4846948241	0.6	3	GUT
bin_177	Bacteria	Firmicutes	Clostridia	Clostridiales	Unresolved	Unresolved	Unresolved	49.12	1.75	4846948241	0.6	3	GUT
bin_178	Unresolved	Unresolved	Unresolved	Unresolved	Unresolved	Unresolved	Unresolved	0	0	4846948241	0.6	3	GUT
bin_179	Unresolved	Unresolved	Unresolved	Unresolved	Unresolved	Unresolved	Unresolved	4.17	0	4846948241	0.6	3	GUT
bin_18	Bacteria	Firmicutes	Clostridia	Clostridiales	Ruminococcaceae	Faecalibacterium	Unresolved	6.25	0	4846948241	0.6	3	GUT
bin_180	Unresolved	Unresolved	Unresolved	Unresolved	Unresolved	Unresolved	Unresolved	0	0	4846948241	0.6	3	GUT
bin_181	Unresolved	Unresolved	Unresolved	Unresolved	Unresolved	Unresolved	Unresolved	0	0	4846948241	0.6	3	GUT
bin_182	Unresolved	Unresolved	Unresolved	Unresolved	Unresolved	Unresolved	Unresolved	0	0	4846948241	0.6	3	GUT
bin_183	Unresolved	Unresolved	Unresolved	Unresolved	Unresolved	Unresolved	Unresolved	8.33	0	4846948241	0.6	3	GUT
bin_184	Unresolved	Unresolved	Unresolved	Unresolved	Unresolved	Unresolved	Unresolved	0	0	4846948241	0.6	3	GUT
bin_185	Bacteria	Actinobacteria	Actinobacteria	Coriobacteriales	Coriobacteriaceae	Unresolved	Unresolved	12.1	0	4846948241	0.6	3	GUT
bin_186	Bacteria	Actinobacteria	Actinobacteria	Coriobacteriales	Coriobacteriaceae	Collinsella	Unresolved	8.62	0	4846948241	0.6	3	GUT
bin_187	Unresolved	Unresolved	Unresolved	Unresolved	Unresolved	Unresolved	Unresolved	0	0	4846948241	0.6	3	GUT
bin_188	Unresolved	Unresolved	Unresolved	Unresolved	Unresolved	Unresolved	Unresolved	0	0	4846948241	0.6	3	GUT
bin_189	Unresolved	Unresolved	Unresolved	Unresolved	Unresolved	Unresolved	Unresolved	0	0	4846948241	0.6	3	GUT
bin_19	Bacteria	Bacteroidetes	Bacteroidia	Bacteroidales	Bacteroidaceae	Bacteroides	Bacteroides_uniformis	12.07	0	4846948241	0.6	3	GUT
bin_190	Bacteria	Firmicutes	Clostridia	Clostridiales	Ruminococcaceae	Unresolved	Unresolved	6.33	0	4846948241	0.6	3	GUT
bin_191	Bacteria	Firmicutes	Clostridia	Clostridiales	Ruminococcaceae	Faecalibacterium	Unresolved	7.14	0	4846948241	0.6	3	GUT
bin_192	Unresolved	Unresolved	Unresolved	Unresolved	Unresolved	Unresolved	Unresolved	0	0	4846948241	0.6	3	GUT
bin_193	Unresolved	Unresolved	Unresolved	Unresolved	Unresolved	Unresolved	Unresolved	0	0	4846948241	0.6	3	GUT
bin_194	Unresolved	Unresolved	Unresolved	Unresolved	Unresolved	Unresolved	Unresolved	4.17	0	4846948241	0.6	3	GUT
bin_195	Bacteria	Bacteroidetes	Bacteroidia	Bacteroidales	Bacteroidaceae	Bacteroides	Unresolved	9.06	0.19	4846948241	0.6	3	GUT
bin_196	Unresolved	Unresolved	Unresolved	Unresolved	Unresolved	Unresolved	Unresolved	0	0	4846948241	0.6	3	GUT
bin_197	Unresolved	Unresolved	Unresolved	Unresolved	Unresolved	Unresolved	Unresolved	1.04	0	4846948241	0.6	3	GUT
bin_198	Bacteria	Firmicutes	Clostridia	Clostridiales	Lachnospiraceae	Ruminococcus	Unresolved	5.17	0	4846948241	0.6	3	GUT
bin_199	Bacteria	Firmicutes	Clostridia	Clostridiales	Lachnospiraceae	Blautia	Unresolved	5.26	0	4846948241	0.6	3	GUT
bin_2	Bacteria	Firmicutes	Clostridia	Clostridiales	Ruminococcaceae	Unresolved	Unresolved	65.71	0.68	4846948241	0.6	3	GUT
bin_20	Bacteria	Bacteroidetes	Bacteroidia	Bacteroidales	Bacteroidaceae	Bacteroides	Bacteroides_uniformis	2.82	0	4846948241	0.6	3	GUT
bin_200	Unresolved	Unresolved	Unresolved	Unresolved	Unresolved	Unresolved	Unresolved	4.17	0	4846948241	0.6	3	GUT
bin_201	Unresolved	Unresolved	Unresolved	Unresolved	Unresolved	Unresolved	Unresolved	0	0	4846948241	0.6	3	GUT
bin_202	Bacteria	Firmicutes	Clostridia	Clostridiales	Lachnospiraceae	Unresolved	Unresolved	6.54	0.02	4846948241	0.6	3	GUT
bin_203	Unresolved	Unresolved	Unresolved	Unresolved	Unresolved	Unresolved	Unresolved	0	0	4846948241	0.6	3	GUT
bin_204	Unresolved	Unresolved	Unresolved	Unresolved	Unresolved	Unresolved	Unresolved	0	0	4846948241	0.6	3	GUT
bin_205	Unresolved	Unresolved	Unresolved	Unresolved	Unresolved	Unresolved	Unresolved	0	0	4846948241	0.6	3	GUT
bin_206	Unresolved	Unresolved	Unresolved	Unresolved	Unresolved	Unresolved	Unresolved	0	0	4846948241	0.6	3	GUT
bin_207	Unresolved	Unresolved	Unresolved	Unresolved	Unresolved	Unresolved	Unresolved	0	0	4846948241	0.6	3	GUT
bin_208	Unresolved	Unresolved	Unresolved	Unresolved	Unresolved	Unresolved	Unresolved	0	0	4846948241	0.6	3	GUT
bin_21	Bacteria	Bacteroidetes	Bacteroidia	Bacteroidales	Bacteroidaceae	Bacteroides	Bacteroides_uniformis	3.45	0	4846948241	0.6	3	GUT
bin_22	Unresolved	Unresolved	Unresolved	Unresolved	Unresolved	Unresolved	Unresolved	0	0	4846948241	0.6	3	GUT
bin_23	Bacteria	Bacteroidetes	Bacteroidia	Bacteroidales	Bacteroidaceae	Bacteroides	Bacteroides_uniformis	14.26	0	4846948241	0.6	3	GUT
bin_24	Unresolved	Unresolved	Unresolved	Unresolved	Unresolved	Unresolved	Unresolved	4.17	0	4846948241	0.6	3	GUT
bin_25	Unresolved	Unresolved	Unresolved	Unresolved	Unresolved	Unresolved	Unresolved	0	0	4846948241	0.6	3	GUT
bin_26	Unresolved	Unresolved	Unresolved	Unresolved	Unresolved	Unresolved	Unresolved	0	0	4846948241	0.6	3	GUT
bin_27	Bacteria	Tenericutes	Mollicutes	Erysipelotrichales	Erysipelotrichaceae	Unresolved	Unresolved	7.34	0	4846948241	0.6	3	GUT
bin_28	Unresolved	Unresolved	Unresolved	Unresolved	Unresolved	Unresolved	Unresolved	0	0	4846948241	0.6	3	GUT
bin_29	Unresolved	Unresolved	Unresolved	Unresolved	Unresolved	Unresolved	Unresolved	0	0	4846948241	0.6	3	GUT
bin_3	Bacteria	Firmicutes	Clostridia	Clostridiales	Ruminococcaceae	Unresolved	Unresolved	61.19	0.34	4846948241	0.6	3	GUT
bin_30	Unresolved	Unresolved	Unresolved	Unresolved	Unresolved	Unresolved	Unresolved	0	0	4846948241	0.6	3	GUT
bin_31	Unresolved	Unresolved	Unresolved	Unresolved	Unresolved	Unresolved	Unresolved	0	0	4846948241	0.6	3	GUT
bin_32	Bacteria	Firmicutes	Clostridia	Clostridiales	Unresolved	Unresolved	Unresolved	17.39	0	4846948241	0.6	3	GUT
bin_33	Unresolved	Unresolved	Unresolved	Unresolved	Unresolved	Unresolved	Unresolved	0	0	4846948241	0.6	3	GUT
bin_34	Unresolved	Unresolved	Unresolved	Unresolved	Unresolved	Unresolved	Unresolved	0	0	4846948241	0.6	3	GUT
bin_35	Unresolved	Unresolved	Unresolved	Unresolved	Unresolved	Unresolved	Unresolved	0	0	4846948241	0.6	3	GUT
bin_36	Bacteria	Firmicutes	Clostridia	Clostridiales	Lachnospiraceae	Unresolved	Unresolved	4.62	0.23	4846948241	0.6	3	GUT
bin_37	Unresolved	Unresolved	Unresolved	Unresolved	Unresolved	Unresolved	Unresolved	0	0	4846948241	0.6	3	GUT
bin_38	Unresolved	Unresolved	Unresolved	Unresolved	Unresolved	Unresolved	Unresolved	0	0	4846948241	0.6	3	GUT
bin_39	Bacteria	Firmicutes	Clostridia	Clostridiales	Ruminococcaceae	Unresolved	Unresolved	12.07	0	4846948241	0.6	3	GUT
bin_4	Bacteria	Firmicutes	Clostridia	Clostridiales	Lachnospiraceae	Blautia	Unresolved	86.08	1.27	4846948241	0.6	3	GUT
bin_40	Unresolved	Unresolved	Unresolved	Unresolved	Unresolved	Unresolved	Unresolved	0	0	4846948241	0.6	3	GUT
bin_41	Unresolved	Unresolved	Unresolved	Unresolved	Unresolved	Unresolved	Unresolved	4.17	0	4846948241	0.6	3	GUT
bin_42	Unresolved	Unresolved	Unresolved	Unresolved	Unresolved	Unresolved	Unresolved	0	0	4846948241	0.6	3	GUT
bin_43	Bacteria	Actinobacteria	Actinobacteria	Coriobacteriales	Coriobacteriaceae	Collinsella	Unresolved	24.14	0	4846948241	0.6	3	GUT
bin_44	Bacteria	Actinobacteria	Actinobacteria	Coriobacteriales	Coriobacteriaceae	Unresolved	Unresolved	1.72	0	4846948241	0.6	3	GUT
bin_45	Unresolved	Unresolved	Unresolved	Unresolved	Unresolved	Unresolved	Unresolved	4.17	0	4846948241	0.6	3	GUT
bin_46	Unresolved	Unresolved	Unresolved	Unresolved	Unresolved	Unresolved	Unresolved	0	0	4846948241	0.6	3	GUT
bin_47	Bacteria	Firmicutes	Clostridia	Clostridiales	Lachnospiraceae	Eubacterium	Unresolved	2.55	0	4846948241	0.6	3	GUT
bin_48	Unresolved	Unresolved	Unresolved	Unresolved	Unresolved	Unresolved	Unresolved	8.33	0	4846948241	0.6	3	GUT
bin_49	Bacteria	Firmicutes	Clostridia	Clostridiales	Lachnospiraceae	Unresolved	Unresolved	2.23	0	4846948241	0.6	3	GUT
bin_5	Bacteria	Firmicutes	Clostridia	Clostridiales	Lachnospiraceae	Lachnobacterium	Unresolved	97.71	3.38	4846948241	0.6	3	GUT
bin_50	Unresolved	Unresolved	Unresolved	Unresolved	Unresolved	Unresolved	Unresolved	0	0	4846948241	0.6	3	GUT
bin_51	Bacteria	Firmicutes	Clostridia	Clostridiales	Lachnospiraceae	Blautia	Unresolved	14.04	0	4846948241	0.6	3	GUT
bin_52	Bacteria	Firmicutes	Clostridia	Clostridiales	Lachnospiraceae	Unresolved	Unresolved	1.75	0	4846948241	0.6	3	GUT
bin_53	Bacteria	Firmicutes	Clostridia	Clostridiales	Lachnospiraceae	Blautia	Unresolved	1.75	0	4846948241	0.6	3	GUT
bin_54	Bacteria	Firmicutes	Clostridia	Clostridiales	Lachnospiraceae	Ruminococcus	Unresolved	2.98	0	4846948241	0.6	3	GUT
bin_55	Bacteria	Firmicutes	Clostridia	Clostridiales	Lachnospiraceae	Blautia	Unresolved	0.32	0	4846948241	0.6	3	GUT
bin_56	Unresolved	Unresolved	Unresolved	Unresolved	Unresolved	Unresolved	Unresolved	4.17	0	4846948241	0.6	3	GUT
bin_57	Unresolved	Unresolved	Unresolved	Unresolved	Unresolved	Unresolved	Unresolved	0	0	4846948241	0.6	3	GUT
bin_58	Unresolved	Unresolved	Unresolved	Unresolved	Unresolved	Unresolved	Unresolved	0	0	4846948241	0.6	3	GUT
bin_59	Bacteria	Actinobacteria	Actinobacteria	Bifidobacteriales	Bifidobacteriaceae	Bifidobacterium	Bifidobacterium_dentium	2.59	0	4846948241	0.6	3	GUT
bin_6	Bacteria	Firmicutes	Clostridia	Clostridiales	Lachnospiraceae	Lachnobacterium	Unresolved	86.76	1.76	4846948241	0.6	3	GUT
bin_60	Unresolved	Unresolved	Unresolved	Unresolved	Unresolved	Unresolved	Unresolved	0	0	4846948241	0.6	3	GUT
bin_61	Unresolved	Unresolved	Unresolved	Unresolved	Unresolved	Unresolved	Unresolved	0	0	4846948241	0.6	3	GUT
bin_62	Bacteria	Firmicutes	Clostridia	Clostridiales	Unresolved	Unresolved	Unresolved	5.26	0	4846948241	0.6	3	GUT
bin_63	Unresolved	Unresolved	Unresolved	Unresolved	Unresolved	Unresolved	Unresolved	0	0	4846948241	0.6	3	GUT
bin_64	Bacteria	Firmicutes	Clostridia	Clostridiales	Unresolved	Unresolved	Unresolved	12.28	0	4846948241	0.6	3	GUT
bin_65	Unresolved	Unresolved	Unresolved	Unresolved	Unresolved	Unresolved	Unresolved	0	0	4846948241	0.6	3	GUT
bin_66	Unresolved	Unresolved	Unresolved	Unresolved	Unresolved	Unresolved	Unresolved	0	0	4846948241	0.6	3	GUT
bin_67	Unresolved	Unresolved	Unresolved	Unresolved	Unresolved	Unresolved	Unresolved	0	0	4846948241	0.6	3	GUT
bin_68	Unresolved	Unresolved	Unresolved	Unresolved	Unresolved	Unresolved	Unresolved	0	0	4846948241	0.6	3	GUT
bin_69	Unresolved	Unresolved	Unresolved	Unresolved	Unresolved	Unresolved	Unresolved	0	0	4846948241	0.6	3	GUT
bin_7	Bacteria	Actinobacteria	Actinobacteria	Bifidobacteriales	Bifidobacteriaceae	Bifidobacterium	Unresolved	12.38	0	4846948241	0.6	3	GUT
bin_70	Bacteria	Actinobacteria	Actinobacteria	Bifidobacteriales	Bifidobacteriaceae	Bifidobacterium	Unresolved	3.61	0	4846948241	0.6	3	GUT
bin_71	Bacteria	Actinobacteria	Actinobacteria	Bifidobacteriales	Bifidobacteriaceae	Bifidobacterium	Unresolved	6.9	0	4846948241	0.6	3	GUT
bin_72	Unresolved	Unresolved	Unresolved	Unresolved	Unresolved	Unresolved	Unresolved	4.17	0	4846948241	0.6	3	GUT
bin_73	Unresolved	Unresolved	Unresolved	Unresolved	Unresolved	Unresolved	Unresolved	0	0	4846948241	0.6	3	GUT
bin_74	Bacteria	Actinobacteria	Actinobacteria	Coriobacteriales	Coriobacteriaceae	Unresolved	Unresolved	1.72	0	4846948241	0.6	3	GUT
bin_75	Unresolved	Unresolved	Unresolved	Unresolved	Unresolved	Unresolved	Unresolved	0	0	4846948241	0.6	3	GUT
bin_76	Bacteria	Firmicutes	Clostridia	Clostridiales	Lachnospiraceae	Ruminococcus	Unresolved	8.62	0	4846948241	0.6	3	GUT
bin_77	Bacteria	Firmicutes	Clostridia	Clostridiales	Lachnospiraceae	Ruminococcus	Unresolved	5.17	0	4846948241	0.6	3	GUT
bin_78	Unresolved	Unresolved	Unresolved	Unresolved	Unresolved	Unresolved	Unresolved	0	0	4846948241	0.6	3	GUT
bin_79	Unresolved	Unresolved	Unresolved	Unresolved	Unresolved	Unresolved	Unresolved	0	0	4846948241	0.6	3	GUT
bin_8	Bacteria	Actinobacteria	Actinobacteria	Bifidobacteriales	Bifidobacteriaceae	Bifidobacterium	Unresolved	9.65	0	4846948241	0.6	3	GUT
bin_80	Bacteria	Firmicutes	Clostridia	Clostridiales	Unresolved	Unresolved	Unresolved	8.77	0	4846948241	0.6	3	GUT
bin_81	Unresolved	Unresolved	Unresolved	Unresolved	Unresolved	Unresolved	Unresolved	0	0	4846948241	0.6	3	GUT
bin_82	Bacteria	Bacteroidetes	Bacteroidia	Bacteroidales	Bacteroidaceae	Bacteroides	Bacteroides_uniformis	5.17	0	4846948241	0.6	3	GUT
bin_83	Unresolved	Unresolved	Unresolved	Unresolved	Unresolved	Unresolved	Unresolved	0	0	4846948241	0.6	3	GUT
bin_84	Bacteria	Bacteroidetes	Bacteroidia	Bacteroidales	Bacteroidaceae	Bacteroides	Bacteroides_uniformis	1.72	0	4846948241	0.6	3	GUT
bin_85	Unresolved	Unresolved	Unresolved	Unresolved	Unresolved	Unresolved	Unresolved	0	0	4846948241	0.6	3	GUT
bin_86	Unresolved	Unresolved	Unresolved	Unresolved	Unresolved	Unresolved	Unresolved	0	0	4846948241	0.6	3	GUT
bin_87	Unresolved	Unresolved	Unresolved	Unresolved	Unresolved	Unresolved	Unresolved	0	0	4846948241	0.6	3	GUT
bin_88	Unresolved	Unresolved	Unresolved	Unresolved	Unresolved	Unresolved	Unresolved	0	0	4846948241	0.6	3	GUT
bin_89	Unresolved	Unresolved	Unresolved	Unresolved	Unresolved	Unresolved	Unresolved	0	0	4846948241	0.6	3	GUT
bin_9	Bacteria	Actinobacteria	Actinobacteria	Bifidobacteriales	Bifidobacteriaceae	Bifidobacterium	Unresolved	6.9	0	4846948241	0.6	3	GUT
bin_90	Unresolved	Unresolved	Unresolved	Unresolved	Unresolved	Unresolved	Unresolved	0	0	4846948241	0.6	3	GUT
bin_91	Unresolved	Unresolved	Unresolved	Unresolved	Unresolved	Unresolved	Unresolved	0	0	4846948241	0.6	3	GUT
bin_92	Bacteria	Firmicutes	Clostridia	Clostridiales	Lachnospiraceae	Unresolved	Unresolved	3	0	4846948241	0.6	3	GUT
bin_93	Bacteria	Firmicutes	Clostridia	Clostridiales	Lachnospiraceae	Blautia	Unresolved	5.26	0	4846948241	0.6	3	GUT
bin_94	Bacteria	Firmicutes	Clostridia	Clostridiales	Lachnospiraceae	Unresolved	Unresolved	24.56	0	4846948241	0.6	3	GUT
bin_95	Unresolved	Unresolved	Unresolved	Unresolved	Unresolved	Unresolved	Unresolved	0	0	4846948241	0.6	3	GUT
bin_96	Unresolved	Unresolved	Unresolved	Unresolved	Unresolved	Unresolved	Unresolved	0	0	4846948241	0.6	3	GUT
bin_97	Bacteria	Firmicutes	Clostridia	Clostridiales	Lachnospiraceae	Blautia	Unresolved	5.85	0	4846948241	0.6	3	GUT
bin_98	Unresolved	Unresolved	Unresolved	Unresolved	Unresolved	Unresolved	Unresolved	4.17	0	4846948241	0.6	3	GUT
bin_99	Unresolved	Unresolved	Unresolved	Unresolved	Unresolved	Unresolved	Unresolved	8.33	0	4846948241	0.6	3	GUT
bin_0	Bacteria	Firmicutes	Clostridia	Clostridiales	Ruminococcaceae	Unresolved	Unresolved	94.41	2.57	4846948241	0.8	1	GUT
bin_1	Bacteria	Firmicutes	Clostridia	Clostridiales	Ruminococcaceae	Unresolved	Unresolved	84.34	0.68	4846948241	0.8	1	GUT
bin_10	Bacteria	Firmicutes	Clostridia	Clostridiales	Lachnospiraceae	Blautia	Blautia_wexlerae	94.74	8.77	4846948241	0.8	1	GUT
bin_100	Unresolved	Unresolved	Unresolved	Unresolved	Unresolved	Unresolved	Unresolved	0	0	4846948241	0.8	1	GUT
bin_101	Unresolved	Unresolved	Unresolved	Unresolved	Unresolved	Unresolved	Unresolved	0	0	4846948241	0.8	1	GUT
bin_102	Bacteria	Actinobacteria	Actinobacteria	Bifidobacteriales	Bifidobacteriaceae	Bifidobacterium	Bifidobacterium_adolescentis	8.77	0	4846948241	0.8	1	GUT
bin_103	Unresolved	Unresolved	Unresolved	Unresolved	Unresolved	Unresolved	Unresolved	0	0	4846948241	0.8	1	GUT
bin_104	Unresolved	Unresolved	Unresolved	Unresolved	Unresolved	Unresolved	Unresolved	0	0	4846948241	0.8	1	GUT
bin_105	Bacteria	Actinobacteria	Actinobacteria	Bifidobacteriales	Bifidobacteriaceae	Bifidobacterium	Unresolved	14.04	0	4846948241	0.8	1	GUT
bin_106	Bacteria	Actinobacteria	Actinobacteria	Bifidobacteriales	Bifidobacteriaceae	Bifidobacterium	Unresolved	0.57	0	4846948241	0.8	1	GUT
bin_107	Bacteria	Actinobacteria	Actinobacteria	Bifidobacteriales	Bifidobacteriaceae	Bifidobacterium	Unresolved	31.03	0	4846948241	0.8	1	GUT
bin_108	Bacteria	Actinobacteria	Actinobacteria	Bifidobacteriales	Bifidobacteriaceae	Bifidobacterium	Unresolved	3.51	0	4846948241	0.8	1	GUT
bin_109	Bacteria	Actinobacteria	Actinobacteria	Bifidobacteriales	Bifidobacteriaceae	Bifidobacterium	Unresolved	5.17	0	4846948241	0.8	1	GUT
bin_11	Bacteria	Firmicutes	Clostridia	Clostridiales	Lachnospiraceae	Lachnobacterium	Unresolved	95.41	3.69	4846948241	0.8	1	GUT
bin_110	Bacteria	Actinobacteria	Actinobacteria	Bifidobacteriales	Bifidobacteriaceae	Bifidobacterium	Unresolved	18.02	5.26	4846948241	0.8	1	GUT
bin_111	Unresolved	Unresolved	Unresolved	Unresolved	Unresolved	Unresolved	Unresolved	4.17	0	4846948241	0.8	1	GUT
bin_112	Unresolved	Unresolved	Unresolved	Unresolved	Unresolved	Unresolved	Unresolved	0	0	4846948241	0.8	1	GUT
bin_113	Unresolved	Unresolved	Unresolved	Unresolved	Unresolved	Unresolved	Unresolved	0	0	4846948241	0.8	1	GUT
bin_114	Unresolved	Unresolved	Unresolved	Unresolved	Unresolved	Unresolved	Unresolved	0	0	4846948241	0.8	1	GUT
bin_115	Unresolved	Unresolved	Unresolved	Unresolved	Unresolved	Unresolved	Unresolved	0	0	4846948241	0.8	1	GUT
bin_116	Unresolved	Unresolved	Unresolved	Unresolved	Unresolved	Unresolved	Unresolved	0	0	4846948241	0.8	1	GUT
bin_117	Bacteria	Firmicutes	Clostridia	Clostridiales	Ruminococcaceae	Unresolved	Unresolved	6.25	0	4846948241	0.8	1	GUT
bin_118	Unresolved	Unresolved	Unresolved	Unresolved	Unresolved	Unresolved	Unresolved	0	0	4846948241	0.8	1	GUT
bin_119	Unresolved	Unresolved	Unresolved	Unresolved	Unresolved	Unresolved	Unresolved	0	0	4846948241	0.8	1	GUT
bin_12	Unresolved	Unresolved	Unresolved	Unresolved	Unresolved	Unresolved	Unresolved	4.17	0	4846948241	0.8	1	GUT
bin_120	Unresolved	Unresolved	Unresolved	Unresolved	Unresolved	Unresolved	Unresolved	8.33	0	4846948241	0.8	1	GUT
bin_121	Unresolved	Unresolved	Unresolved	Unresolved	Unresolved	Unresolved	Unresolved	0	0	4846948241	0.8	1	GUT
bin_122	Unresolved	Unresolved	Unresolved	Unresolved	Unresolved	Unresolved	Unresolved	0	0	4846948241	0.8	1	GUT
bin_123	Bacteria	Firmicutes	Clostridia	Clostridiales	Lachnospiraceae	Ruminococcus	Unresolved	12.07	0	4846948241	0.8	1	GUT
bin_124	Bacteria	Firmicutes	Clostridia	Clostridiales	Lachnospiraceae	Ruminococcus	Unresolved	5.17	0	4846948241	0.8	1	GUT
bin_125	Unresolved	Unresolved	Unresolved	Unresolved	Unresolved	Unresolved	Unresolved	0	0	4846948241	0.8	1	GUT
bin_126	Bacteria	Firmicutes	Clostridia	Clostridiales	Lachnospiraceae	Blautia	Unresolved	3.99	0	4846948241	0.8	1	GUT
bin_127	Unresolved	Unresolved	Unresolved	Unresolved	Unresolved	Unresolved	Unresolved	0	0	4846948241	0.8	1	GUT
bin_128	Bacteria	Firmicutes	Clostridia	Clostridiales	Lachnospiraceae	Blautia	Unresolved	17.54	0	4846948241	0.8	1	GUT
bin_129	Bacteria	Firmicutes	Clostridia	Clostridiales	Lachnospiraceae	Ruminococcus	Unresolved	9.47	0	4846948241	0.8	1	GUT
bin_13	Bacteria	Actinobacteria	Actinobacteria	Coriobacteriales	Coriobacteriaceae	Collinsella	Unresolved	10.34	3.13	4846948241	0.8	1	GUT
bin_130	Unresolved	Unresolved	Unresolved	Unresolved	Unresolved	Unresolved	Unresolved	0	0	4846948241	0.8	1	GUT
bin_131	Bacteria	Firmicutes	Clostridia	Clostridiales	Lachnospiraceae	Unresolved	Unresolved	2.18	0	4846948241	0.8	1	GUT
bin_132	Unresolved	Unresolved	Unresolved	Unresolved	Unresolved	Unresolved	Unresolved	0	0	4846948241	0.8	1	GUT
bin_133	Bacteria	Firmicutes	Clostridia	Clostridiales	Unresolved	Unresolved	Unresolved	27.19	0	4846948241	0.8	1	GUT
bin_134	Bacteria	Firmicutes	Clostridia	Clostridiales	Unresolved	Unresolved	Unresolved	19.3	0	4846948241	0.8	1	GUT
bin_135	Unresolved	Unresolved	Unresolved	Unresolved	Unresolved	Unresolved	Unresolved	0	0	4846948241	0.8	1	GUT
bin_136	Bacteria	Firmicutes	Clostridia	Clostridiales	Unresolved	Unresolved	Unresolved	3.69	0	4846948241	0.8	1	GUT
bin_137	Bacteria	Firmicutes	Clostridia	Clostridiales	Unresolved	Unresolved	Unresolved	7.02	0	4846948241	0.8	1	GUT
bin_138	Unresolved	Unresolved	Unresolved	Unresolved	Unresolved	Unresolved	Unresolved	0	0	4846948241	0.8	1	GUT
bin_139	Unresolved	Unresolved	Unresolved	Unresolved	Unresolved	Unresolved	Unresolved	0	0	4846948241	0.8	1	GUT
bin_14	Bacteria	Actinobacteria	Actinobacteria	Unresolved	Unresolved	Unresolved	Unresolved	12.92	0.77	4846948241	0.8	1	GUT
bin_140	Bacteria	Firmicutes	Clostridia	Clostridiales	Lachnospiraceae	Unresolved	Unresolved	11.48	0	4846948241	0.8	1	GUT
bin_141	Unresolved	Unresolved	Unresolved	Unresolved	Unresolved	Unresolved	Unresolved	0	0	4846948241	0.8	1	GUT
bin_142	Unresolved	Unresolved	Unresolved	Unresolved	Unresolved	Unresolved	Unresolved	0	0	4846948241	0.8	1	GUT
bin_143	Bacteria	Tenericutes	Mollicutes	Erysipelotrichales	Erysipelotrichaceae	Unresolved	Unresolved	8.49	0	4846948241	0.8	1	GUT
bin_144	Unresolved	Unresolved	Unresolved	Unresolved	Unresolved	Unresolved	Unresolved	0	0	4846948241	0.8	1	GUT
bin_145	Unresolved	Unresolved	Unresolved	Unresolved	Unresolved	Unresolved	Unresolved	4.17	0	4846948241	0.8	1	GUT
bin_146	Bacteria	Actinobacteria	Actinobacteria	Coriobacteriales	Coriobacteriaceae	Unresolved	Unresolved	1.61	0	4846948241	0.8	1	GUT
bin_147	Bacteria	Firmicutes	Clostridia	Clostridiales	Ruminococcaceae	Faecalibacterium	Unresolved	1.59	0	4846948241	0.8	1	GUT
bin_148	Unresolved	Unresolved	Unresolved	Unresolved	Unresolved	Unresolved	Unresolved	0	0	4846948241	0.8	1	GUT
bin_149	Unresolved	Unresolved	Unresolved	Unresolved	Unresolved	Unresolved	Unresolved	0	0	4846948241	0.8	1	GUT
bin_15	Unresolved	Unresolved	Unresolved	Unresolved	Unresolved	Unresolved	Unresolved	0	0	4846948241	0.8	1	GUT
bin_150	Unresolved	Unresolved	Unresolved	Unresolved	Unresolved	Unresolved	Unresolved	0	0	4846948241	0.8	1	GUT
bin_151	Unresolved	Unresolved	Unresolved	Unresolved	Unresolved	Unresolved	Unresolved	0	0	4846948241	0.8	1	GUT
bin_152	Unresolved	Unresolved	Unresolved	Unresolved	Unresolved	Unresolved	Unresolved	0	0	4846948241	0.8	1	GUT
bin_153	Bacteria	Firmicutes	Clostridia	Clostridiales	Lachnospiraceae	Lachnobacterium	Unresolved	2.98	0	4846948241	0.8	1	GUT
bin_154	Bacteria	Bacteroidetes	Bacteroidia	Bacteroidales	Bacteroidaceae	Bacteroides	Bacteroides_vulgatus	29.31	0	4846948241	0.8	1	GUT
bin_155	Unresolved	Unresolved	Unresolved	Unresolved	Unresolved	Unresolved	Unresolved	0	0	4846948241	0.8	1	GUT
bin_156	Unresolved	Unresolved	Unresolved	Unresolved	Unresolved	Unresolved	Unresolved	0	0	4846948241	0.8	1	GUT
bin_157	Unresolved	Unresolved	Unresolved	Unresolved	Unresolved	Unresolved	Unresolved	0	0	4846948241	0.8	1	GUT
bin_158	Unresolved	Unresolved	Unresolved	Unresolved	Unresolved	Unresolved	Unresolved	0	0	4846948241	0.8	1	GUT
bin_159	Unresolved	Unresolved	Unresolved	Unresolved	Unresolved	Unresolved	Unresolved	0	0	4846948241	0.8	1	GUT
bin_16	Bacteria	Actinobacteria	Actinobacteria	Bifidobacteriales	Bifidobacteriaceae	Bifidobacterium	Unresolved	3.76	0	4846948241	0.8	1	GUT
bin_160	Unresolved	Unresolved	Unresolved	Unresolved	Unresolved	Unresolved	Unresolved	0	0	4846948241	0.8	1	GUT
bin_161	Unresolved	Unresolved	Unresolved	Unresolved	Unresolved	Unresolved	Unresolved	4.17	0	4846948241	0.8	1	GUT
bin_162	Bacteria	Tenericutes	Mollicutes	Erysipelotrichales	Erysipelotrichaceae	Unresolved	Unresolved	7.02	0	4846948241	0.8	1	GUT
bin_163	Unresolved	Unresolved	Unresolved	Unresolved	Unresolved	Unresolved	Unresolved	4.17	0	4846948241	0.8	1	GUT
bin_164	Bacteria	Bacteroidetes	Bacteroidia	Bacteroidales	Bacteroidaceae	Bacteroides	Unresolved	6.9	0	4846948241	0.8	1	GUT
bin_165	Unresolved	Unresolved	Unresolved	Unresolved	Unresolved	Unresolved	Unresolved	0	0	4846948241	0.8	1	GUT
bin_166	Unresolved	Unresolved	Unresolved	Unresolved	Unresolved	Unresolved	Unresolved	0	0	4846948241	0.8	1	GUT
bin_167	Bacteria	Bacteroidetes	Bacteroidia	Bacteroidales	Bacteroidaceae	Bacteroides	Unresolved	1.72	0	4846948241	0.8	1	GUT
bin_168	Unresolved	Unresolved	Unresolved	Unresolved	Unresolved	Unresolved	Unresolved	0	0	4846948241	0.8	1	GUT
bin_169	Unresolved	Unresolved	Unresolved	Unresolved	Unresolved	Unresolved	Unresolved	0	0	4846948241	0.8	1	GUT
bin_17	Bacteria	Bacteroidetes	Bacteroidia	Bacteroidales	Bacteroidaceae	Bacteroides	Bacteroides_vulgatus	3.45	0	4846948241	0.8	1	GUT
bin_170	Unresolved	Unresolved	Unresolved	Unresolved	Unresolved	Unresolved	Unresolved	0	0	4846948241	0.8	1	GUT
bin_171	Unresolved	Unresolved	Unresolved	Unresolved	Unresolved	Unresolved	Unresolved	0	0	4846948241	0.8	1	GUT
bin_172	Unresolved	Unresolved	Unresolved	Unresolved	Unresolved	Unresolved	Unresolved	0	0	4846948241	0.8	1	GUT
bin_173	Bacteria	Bacteroidetes	Bacteroidia	Bacteroidales	Bacteroidaceae	Bacteroides	Bacteroides_xylanisolvens	5.17	0	4846948241	0.8	1	GUT
bin_174	Unresolved	Unresolved	Unresolved	Unresolved	Unresolved	Unresolved	Unresolved	0	0	4846948241	0.8	1	GUT
bin_175	Unresolved	Unresolved	Unresolved	Unresolved	Unresolved	Unresolved	Unresolved	0	0	4846948241	0.8	1	GUT
bin_176	Unresolved	Unresolved	Unresolved	Unresolved	Unresolved	Unresolved	Unresolved	0	0	4846948241	0.8	1	GUT
bin_177	Unresolved	Unresolved	Unresolved	Unresolved	Unresolved	Unresolved	Unresolved	0	0	4846948241	0.8	1	GUT
bin_178	Unresolved	Unresolved	Unresolved	Unresolved	Unresolved	Unresolved	Unresolved	4.17	0	4846948241	0.8	1	GUT
bin_179	Unresolved	Unresolved	Unresolved	Unresolved	Unresolved	Unresolved	Unresolved	0	0	4846948241	0.8	1	GUT
bin_18	Bacteria	Bacteroidetes	Bacteroidia	Bacteroidales	Bacteroidaceae	Bacteroides	Bacteroides_uniformis	2.72	0	4846948241	0.8	1	GUT
bin_180	Unresolved	Unresolved	Unresolved	Unresolved	Unresolved	Unresolved	Unresolved	0	0	4846948241	0.8	1	GUT
bin_181	Unresolved	Unresolved	Unresolved	Unresolved	Unresolved	Unresolved	Unresolved	4.17	0	4846948241	0.8	1	GUT
bin_182	Unresolved	Unresolved	Unresolved	Unresolved	Unresolved	Unresolved	Unresolved	0	0	4846948241	0.8	1	GUT
bin_183	Unresolved	Unresolved	Unresolved	Unresolved	Unresolved	Unresolved	Unresolved	0	0	4846948241	0.8	1	GUT
bin_184	Unresolved	Unresolved	Unresolved	Unresolved	Unresolved	Unresolved	Unresolved	0	0	4846948241	0.8	1	GUT
bin_185	Unresolved	Unresolved	Unresolved	Unresolved	Unresolved	Unresolved	Unresolved	0	0	4846948241	0.8	1	GUT
bin_186	Bacteria	Firmicutes	Clostridia	Clostridiales	Lachnospiraceae	Dorea	Unresolved	0.8	0	4846948241	0.8	1	GUT
bin_187	Unresolved	Unresolved	Unresolved	Unresolved	Unresolved	Unresolved	Unresolved	0	0	4846948241	0.8	1	GUT
bin_188	Unresolved	Unresolved	Unresolved	Unresolved	Unresolved	Unresolved	Unresolved	0	0	4846948241	0.8	1	GUT
bin_189	Unresolved	Unresolved	Unresolved	Unresolved	Unresolved	Unresolved	Unresolved	0	0	4846948241	0.8	1	GUT
bin_19	Bacteria	Firmicutes	Clostridia	Clostridiales	Lachnospiraceae	Unresolved	Unresolved	4.35	0	4846948241	0.8	1	GUT
bin_190	Unresolved	Unresolved	Unresolved	Unresolved	Unresolved	Unresolved	Unresolved	0	0	4846948241	0.8	1	GUT
bin_191	Unresolved	Unresolved	Unresolved	Unresolved	Unresolved	Unresolved	Unresolved	0	0	4846948241	0.8	1	GUT
bin_192	Unresolved	Unresolved	Unresolved	Unresolved	Unresolved	Unresolved	Unresolved	0	0	4846948241	0.8	1	GUT
bin_193	Unresolved	Unresolved	Unresolved	Unresolved	Unresolved	Unresolved	Unresolved	0	0	4846948241	0.8	1	GUT
bin_194	Unresolved	Unresolved	Unresolved	Unresolved	Unresolved	Unresolved	Unresolved	0	0	4846948241	0.8	1	GUT
bin_195	Bacteria	Firmicutes	Clostridia	Clostridiales	Lachnospiraceae	Blautia	Unresolved	8.77	0	4846948241	0.8	1	GUT
bin_196	Bacteria	Firmicutes	Clostridia	Clostridiales	Lachnospiraceae	Dorea	Dorea_longicatena	7.02	0	4846948241	0.8	1	GUT
bin_197	Bacteria	Firmicutes	Clostridia	Clostridiales	Lachnospiraceae	Dorea	Unresolved	3.35	0	4846948241	0.8	1	GUT
bin_198	Unresolved	Unresolved	Unresolved	Unresolved	Unresolved	Unresolved	Unresolved	4.17	0	4846948241	0.8	1	GUT
bin_199	Bacteria	Firmicutes	Clostridia	Clostridiales	Lachnospiraceae	Roseburia	Unresolved	5.26	0	4846948241	0.8	1	GUT
bin_2	Bacteria	Firmicutes	Clostridia	Clostridiales	Lachnospiraceae	Lachnobacterium	Unresolved	95.29	7.33	4846948241	0.8	1	GUT
bin_20	Bacteria	Firmicutes	Clostridia	Clostridiales	Lachnospiraceae	Ruminococcus	Unresolved	1.57	0	4846948241	0.8	1	GUT
bin_200	Unresolved	Unresolved	Unresolved	Unresolved	Unresolved	Unresolved	Unresolved	0	0	4846948241	0.8	1	GUT
bin_201	Unresolved	Unresolved	Unresolved	Unresolved	Unresolved	Unresolved	Unresolved	0	0	4846948241	0.8	1	GUT
bin_202	Unresolved	Unresolved	Unresolved	Unresolved	Unresolved	Unresolved	Unresolved	0	0	4846948241	0.8	1	GUT
bin_203	Unresolved	Unresolved	Unresolved	Unresolved	Unresolved	Unresolved	Unresolved	0	0	4846948241	0.8	1	GUT
bin_204	Unresolved	Unresolved	Unresolved	Unresolved	Unresolved	Unresolved	Unresolved	4.17	0	4846948241	0.8	1	GUT
bin_205	Bacteria	Firmicutes	Clostridia	Clostridiales	Lachnospiraceae	Dorea	Unresolved	2.34	0	4846948241	0.8	1	GUT
bin_206	Unresolved	Unresolved	Unresolved	Unresolved	Unresolved	Unresolved	Unresolved	0	0	4846948241	0.8	1	GUT
bin_207	Unresolved	Unresolved	Unresolved	Unresolved	Unresolved	Unresolved	Unresolved	0	0	4846948241	0.8	1	GUT
bin_21	Bacteria	Firmicutes	Clostridia	Clostridiales	Lachnospiraceae	Blautia	Unresolved	7.26	0	4846948241	0.8	1	GUT
bin_22	Bacteria	Firmicutes	Clostridia	Clostridiales	Lachnospiraceae	Blautia	Unresolved	8.93	0	4846948241	0.8	1	GUT
bin_23	Unresolved	Unresolved	Unresolved	Unresolved	Unresolved	Unresolved	Unresolved	0	0	4846948241	0.8	1	GUT
bin_24	Bacteria	Firmicutes	Clostridia	Clostridiales	Lachnospiraceae	Blautia	Unresolved	20.15	0.63	4846948241	0.8	1	GUT
bin_25	Bacteria	Firmicutes	Clostridia	Clostridiales	Lachnospiraceae	Blautia	Unresolved	7.02	0	4846948241	0.8	1	GUT
bin_26	Unresolved	Unresolved	Unresolved	Unresolved	Unresolved	Unresolved	Unresolved	0	0	4846948241	0.8	1	GUT
bin_27	Unresolved	Unresolved	Unresolved	Unresolved	Unresolved	Unresolved	Unresolved	4.17	0	4846948241	0.8	1	GUT
bin_28	Unresolved	Unresolved	Unresolved	Unresolved	Unresolved	Unresolved	Unresolved	0	0	4846948241	0.8	1	GUT
bin_29	Unresolved	Unresolved	Unresolved	Unresolved	Unresolved	Unresolved	Unresolved	0	0	4846948241	0.8	1	GUT
bin_3	Bacteria	Bacteroidetes	Bacteroidia	Bacteroidales	Bacteroidaceae	Bacteroides	Bacteroides_uniformis	80.66	0.79	4846948241	0.8	1	GUT
bin_30	Unresolved	Unresolved	Unresolved	Unresolved	Unresolved	Unresolved	Unresolved	0	0	4846948241	0.8	1	GUT
bin_31	Unresolved	Unresolved	Unresolved	Unresolved	Unresolved	Unresolved	Unresolved	4.17	0	4846948241	0.8	1	GUT
bin_32	Bacteria	Actinobacteria	Actinobacteria	Bifidobacteriales	Bifidobacteriaceae	Bifidobacterium	Unresolved	6.9	0	4846948241	0.8	1	GUT
bin_33	Bacteria	Firmicutes	Clostridia	Clostridiales	Ruminococcaceae	Unresolved	Unresolved	8.33	0	4846948241	0.8	1	GUT
bin_34	Bacteria	Firmicutes	Clostridia	Clostridiales	Ruminococcaceae	Unresolved	Unresolved	19.03	0	4846948241	0.8	1	GUT
bin_35	Unresolved	Unresolved	Unresolved	Unresolved	Unresolved	Unresolved	Unresolved	0	0	4846948241	0.8	1	GUT
bin_36	Unresolved	Unresolved	Unresolved	Unresolved	Unresolved	Unresolved	Unresolved	0	0	4846948241	0.8	1	GUT
bin_37	Unresolved	Unresolved	Unresolved	Unresolved	Unresolved	Unresolved	Unresolved	0	0	4846948241	0.8	1	GUT
bin_38	Unresolved	Unresolved	Unresolved	Unresolved	Unresolved	Unresolved	Unresolved	0	0	4846948241	0.8	1	GUT
bin_39	Unresolved	Unresolved	Unresolved	Unresolved	Unresolved	Unresolved	Unresolved	4.17	0	4846948241	0.8	1	GUT
bin_4	Bacteria	Firmicutes	Clostridia	Clostridiales	Ruminococcaceae	Unresolved	Unresolved	93.29	0.34	4846948241	0.8	1	GUT
bin_40	Unresolved	Unresolved	Unresolved	Unresolved	Unresolved	Unresolved	Unresolved	0	0	4846948241	0.8	1	GUT
bin_41	Unresolved	Unresolved	Unresolved	Unresolved	Unresolved	Unresolved	Unresolved	0	0	4846948241	0.8	1	GUT
bin_42	Bacteria	Tenericutes	Mollicutes	Erysipelotrichales	Erysipelotrichaceae	Unresolved	Unresolved	6.6	0	4846948241	0.8	1	GUT
bin_43	Unresolved	Unresolved	Unresolved	Unresolved	Unresolved	Unresolved	Unresolved	0	0	4846948241	0.8	1	GUT
bin_44	Unresolved	Unresolved	Unresolved	Unresolved	Unresolved	Unresolved	Unresolved	0	0	4846948241	0.8	1	GUT
bin_45	Unresolved	Unresolved	Unresolved	Unresolved	Unresolved	Unresolved	Unresolved	0	0	4846948241	0.8	1	GUT
bin_46	Unresolved	Unresolved	Unresolved	Unresolved	Unresolved	Unresolved	Unresolved	0	0	4846948241	0.8	1	GUT
bin_47	Bacteria	Firmicutes	Clostridia	Clostridiales	Lachnospiraceae	Ruminococcus	Unresolved	5.17	0	4846948241	0.8	1	GUT
bin_48	Unresolved	Unresolved	Unresolved	Unresolved	Unresolved	Unresolved	Unresolved	0	0	4846948241	0.8	1	GUT
bin_49	Unresolved	Unresolved	Unresolved	Unresolved	Unresolved	Unresolved	Unresolved	4.17	0	4846948241	0.8	1	GUT
bin_5	Bacteria	Firmicutes	Clostridia	Clostridiales	Unresolved	Unresolved	Unresolved	80.54	4.36	4846948241	0.8	1	GUT
bin_50	Unresolved	Unresolved	Unresolved	Unresolved	Unresolved	Unresolved	Unresolved	4.17	0	4846948241	0.8	1	GUT
bin_51	Unresolved	Unresolved	Unresolved	Unresolved	Unresolved	Unresolved	Unresolved	0	0	4846948241	0.8	1	GUT
bin_52	Unresolved	Unresolved	Unresolved	Unresolved	Unresolved	Unresolved	Unresolved	0	0	4846948241	0.8	1	GUT
bin_53	Unresolved	Unresolved	Unresolved	Unresolved	Unresolved	Unresolved	Unresolved	0	0	4846948241	0.8	1	GUT
bin_54	Unresolved	Unresolved	Unresolved	Unresolved	Unresolved	Unresolved	Unresolved	0	0	4846948241	0.8	1	GUT
bin_55	Unresolved	Unresolved	Unresolved	Unresolved	Unresolved	Unresolved	Unresolved	0	0	4846948241	0.8	1	GUT
bin_56	Unresolved	Unresolved	Unresolved	Unresolved	Unresolved	Unresolved	Unresolved	0	0	4846948241	0.8	1	GUT
bin_57	Unresolved	Unresolved	Unresolved	Unresolved	Unresolved	Unresolved	Unresolved	0	0	4846948241	0.8	1	GUT
bin_58	Unresolved	Unresolved	Unresolved	Unresolved	Unresolved	Unresolved	Unresolved	0	0	4846948241	0.8	1	GUT
bin_59	Unresolved	Unresolved	Unresolved	Unresolved	Unresolved	Unresolved	Unresolved	0	0	4846948241	0.8	1	GUT
bin_6	Bacteria	Bacteroidetes	Bacteroidia	Bacteroidales	Bacteroidaceae	Bacteroides	Bacteroides_vulgatus	65.97	1.84	4846948241	0.8	1	GUT
bin_60	Bacteria	Firmicutes	Clostridia	Clostridiales	Lachnospiraceae	Roseburia	Unresolved	22.23	0.68	4846948241	0.8	1	GUT
bin_61	Unresolved	Unresolved	Unresolved	Unresolved	Unresolved	Unresolved	Unresolved	0	0	4846948241	0.8	1	GUT
bin_62	Unresolved	Unresolved	Unresolved	Unresolved	Unresolved	Unresolved	Unresolved	0	0	4846948241	0.8	1	GUT
bin_63	Bacteria	Firmicutes	Clostridia	Clostridiales	Lachnospiraceae	Unresolved	Unresolved	8.77	0	4846948241	0.8	1	GUT
bin_64	Unresolved	Unresolved	Unresolved	Unresolved	Unresolved	Unresolved	Unresolved	0	0	4846948241	0.8	1	GUT
bin_65	Unresolved	Unresolved	Unresolved	Unresolved	Unresolved	Unresolved	Unresolved	0	0	4846948241	0.8	1	GUT
bin_66	Bacteria	Firmicutes	Clostridia	Clostridiales	Lachnospiraceae	Unresolved	Unresolved	4.39	0	4846948241	0.8	1	GUT
bin_67	Bacteria	Firmicutes	Clostridia	Clostridiales	Lachnospiraceae	Blautia	Unresolved	7.02	0	4846948241	0.8	1	GUT
bin_68	Unresolved	Unresolved	Unresolved	Unresolved	Unresolved	Unresolved	Unresolved	0	0	4846948241	0.8	1	GUT
bin_69	Unresolved	Unresolved	Unresolved	Unresolved	Unresolved	Unresolved	Unresolved	4.17	0	4846948241	0.8	1	GUT
bin_7	Bacteria	Tenericutes	Mollicutes	Erysipelotrichales	Erysipelotrichaceae	Unresolved	Unresolved	53.77	0	4846948241	0.8	1	GUT
bin_70	Bacteria	Tenericutes	Mollicutes	Erysipelotrichales	Erysipelotrichaceae	Unresolved	Unresolved	18.42	0	4846948241	0.8	1	GUT
bin_71	Unresolved	Unresolved	Unresolved	Unresolved	Unresolved	Unresolved	Unresolved	0	0	4846948241	0.8	1	GUT
bin_72	Unresolved	Unresolved	Unresolved	Unresolved	Unresolved	Unresolved	Unresolved	0	0	4846948241	0.8	1	GUT
bin_73	Unresolved	Unresolved	Unresolved	Unresolved	Unresolved	Unresolved	Unresolved	0	0	4846948241	0.8	1	GUT
bin_74	Unresolved	Unresolved	Unresolved	Unresolved	Unresolved	Unresolved	Unresolved	0	0	4846948241	0.8	1	GUT
bin_75	Unresolved	Unresolved	Unresolved	Unresolved	Unresolved	Unresolved	Unresolved	0	0	4846948241	0.8	1	GUT
bin_76	Bacteria	Firmicutes	Clostridia	Clostridiales	Lachnospiraceae	Roseburia	Unresolved	0.96	0	4846948241	0.8	1	GUT
bin_77	Bacteria	Firmicutes	Clostridia	Clostridiales	Lachnospiraceae	Ruminococcus	Unresolved	27.59	0	4846948241	0.8	1	GUT
bin_78	Unresolved	Unresolved	Unresolved	Unresolved	Unresolved	Unresolved	Unresolved	0	0	4846948241	0.8	1	GUT
bin_79	Unresolved	Unresolved	Unresolved	Unresolved	Unresolved	Unresolved	Unresolved	0	0	4846948241	0.8	1	GUT
bin_8	Bacteria	Actinobacteria	Actinobacteria	Coriobacteriales	Coriobacteriaceae	Unresolved	Unresolved	52.51	0	4846948241	0.8	1	GUT
bin_80	Unresolved	Unresolved	Unresolved	Unresolved	Unresolved	Unresolved	Unresolved	0	0	4846948241	0.8	1	GUT
bin_81	Unresolved	Unresolved	Unresolved	Unresolved	Unresolved	Unresolved	Unresolved	0	0	4846948241	0.8	1	GUT
bin_82	Unresolved	Unresolved	Unresolved	Unresolved	Unresolved	Unresolved	Unresolved	0	0	4846948241	0.8	1	GUT
bin_83	Unresolved	Unresolved	Unresolved	Unresolved	Unresolved	Unresolved	Unresolved	0	0	4846948241	0.8	1	GUT
bin_84	Unresolved	Unresolved	Unresolved	Unresolved	Unresolved	Unresolved	Unresolved	0	0	4846948241	0.8	1	GUT
bin_85	Bacteria	Firmicutes	Clostridia	Clostridiales	Lachnospiraceae	Blautia	Unresolved	1.75	0	4846948241	0.8	1	GUT
bin_86	Unresolved	Unresolved	Unresolved	Unresolved	Unresolved	Unresolved	Unresolved	0	0	4846948241	0.8	1	GUT
bin_87	Bacteria	Bacteroidetes	Bacteroidia	Bacteroidales	Bacteroidaceae	Bacteroides	Unresolved	6.9	0	4846948241	0.8	1	GUT
bin_88	Unresolved	Unresolved	Unresolved	Unresolved	Unresolved	Unresolved	Unresolved	0	0	4846948241	0.8	1	GUT
bin_89	Unresolved	Unresolved	Unresolved	Unresolved	Unresolved	Unresolved	Unresolved	0	0	4846948241	0.8	1	GUT
bin_9	Bacteria	Firmicutes	Clostridia	Clostridiales	Lachnospiraceae	Unresolved	Unresolved	61.4	0	4846948241	0.8	1	GUT
bin_90	Unresolved	Unresolved	Unresolved	Unresolved	Unresolved	Unresolved	Unresolved	0	0	4846948241	0.8	1	GUT
bin_91	Unresolved	Unresolved	Unresolved	Unresolved	Unresolved	Unresolved	Unresolved	0	0	4846948241	0.8	1	GUT
bin_92	Unresolved	Unresolved	Unresolved	Unresolved	Unresolved	Unresolved	Unresolved	0	0	4846948241	0.8	1	GUT
bin_93	Unresolved	Unresolved	Unresolved	Unresolved	Unresolved	Unresolved	Unresolved	0	0	4846948241	0.8	1	GUT
bin_94	Unresolved	Unresolved	Unresolved	Unresolved	Unresolved	Unresolved	Unresolved	12.5	0	4846948241	0.8	1	GUT
bin_95	Unresolved	Unresolved	Unresolved	Unresolved	Unresolved	Unresolved	Unresolved	0	0	4846948241	0.8	1	GUT
bin_96	Unresolved	Unresolved	Unresolved	Unresolved	Unresolved	Unresolved	Unresolved	0	0	4846948241	0.8	1	GUT
bin_97	Unresolved	Unresolved	Unresolved	Unresolved	Unresolved	Unresolved	Unresolved	0	0	4846948241	0.8	1	GUT
bin_98	Unresolved	Unresolved	Unresolved	Unresolved	Unresolved	Unresolved	Unresolved	0	0	4846948241	0.8	1	GUT
bin_99	Unresolved	Unresolved	Unresolved	Unresolved	Unresolved	Unresolved	Unresolved	0	0	4846948241	0.8	1	GUT
bin_0	Bacteria	Firmicutes	Clostridia	Clostridiales	Unresolved	Unresolved	Unresolved	58.39	0	4846948241	0.8	2	GUT
bin_1	Bacteria	Firmicutes	Clostridia	Clostridiales	Ruminococcaceae	Unresolved	Unresolved	95.97	2.13	4846948241	0.8	2	GUT
bin_10	Unresolved	Unresolved	Unresolved	Unresolved	Unresolved	Unresolved	Unresolved	0	0	4846948241	0.8	2	GUT
bin_100	Unresolved	Unresolved	Unresolved	Unresolved	Unresolved	Unresolved	Unresolved	0	0	4846948241	0.8	2	GUT
bin_101	Unresolved	Unresolved	Unresolved	Unresolved	Unresolved	Unresolved	Unresolved	0	0	4846948241	0.8	2	GUT
bin_102	Unresolved	Unresolved	Unresolved	Unresolved	Unresolved	Unresolved	Unresolved	4.17	0	4846948241	0.8	2	GUT
bin_103	Unresolved	Unresolved	Unresolved	Unresolved	Unresolved	Unresolved	Unresolved	0	0	4846948241	0.8	2	GUT
bin_104	Unresolved	Unresolved	Unresolved	Unresolved	Unresolved	Unresolved	Unresolved	0	0	4846948241	0.8	2	GUT
bin_105	Unresolved	Unresolved	Unresolved	Unresolved	Unresolved	Unresolved	Unresolved	0	0	4846948241	0.8	2	GUT
bin_106	Unresolved	Unresolved	Unresolved	Unresolved	Unresolved	Unresolved	Unresolved	0	0	4846948241	0.8	2	GUT
bin_107	Unresolved	Unresolved	Unresolved	Unresolved	Unresolved	Unresolved	Unresolved	0	0	4846948241	0.8	2	GUT
bin_108	Unresolved	Unresolved	Unresolved	Unresolved	Unresolved	Unresolved	Unresolved	0	0	4846948241	0.8	2	GUT
bin_109	Unresolved	Unresolved	Unresolved	Unresolved	Unresolved	Unresolved	Unresolved	0	0	4846948241	0.8	2	GUT
bin_11	Bacteria	Firmicutes	Clostridia	Clostridiales	Lachnospiraceae	Lachnobacterium	Unresolved	5.26	0	4846948241	0.8	2	GUT
bin_110	Bacteria	Tenericutes	Mollicutes	Erysipelotrichales	Erysipelotrichaceae	Unresolved	Unresolved	5.26	0	4846948241	0.8	2	GUT
bin_111	Unresolved	Unresolved	Unresolved	Unresolved	Unresolved	Unresolved	Unresolved	0	0	4846948241	0.8	2	GUT
bin_112	Unresolved	Unresolved	Unresolved	Unresolved	Unresolved	Unresolved	Unresolved	0	0	4846948241	0.8	2	GUT
bin_113	Unresolved	Unresolved	Unresolved	Unresolved	Unresolved	Unresolved	Unresolved	4.17	0	4846948241	0.8	2	GUT
bin_114	Unresolved	Unresolved	Unresolved	Unresolved	Unresolved	Unresolved	Unresolved	0	0	4846948241	0.8	2	GUT
bin_115	Unresolved	Unresolved	Unresolved	Unresolved	Unresolved	Unresolved	Unresolved	8.33	0	4846948241	0.8	2	GUT
bin_116	Unresolved	Unresolved	Unresolved	Unresolved	Unresolved	Unresolved	Unresolved	0	0	4846948241	0.8	2	GUT
bin_117	Unresolved	Unresolved	Unresolved	Unresolved	Unresolved	Unresolved	Unresolved	0	0	4846948241	0.8	2	GUT
bin_118	Unresolved	Unresolved	Unresolved	Unresolved	Unresolved	Unresolved	Unresolved	0	0	4846948241	0.8	2	GUT
bin_119	Unresolved	Unresolved	Unresolved	Unresolved	Unresolved	Unresolved	Unresolved	0	0	4846948241	0.8	2	GUT
bin_12	Unresolved	Unresolved	Unresolved	Unresolved	Unresolved	Unresolved	Unresolved	0	0	4846948241	0.8	2	GUT
bin_120	Unresolved	Unresolved	Unresolved	Unresolved	Unresolved	Unresolved	Unresolved	0	0	4846948241	0.8	2	GUT
bin_121	Bacteria	Firmicutes	Clostridia	Clostridiales	Lachnospiraceae	Roseburia	Unresolved	8.77	0	4846948241	0.8	2	GUT
bin_122	Unresolved	Unresolved	Unresolved	Unresolved	Unresolved	Unresolved	Unresolved	0	0	4846948241	0.8	2	GUT
bin_123	Unresolved	Unresolved	Unresolved	Unresolved	Unresolved	Unresolved	Unresolved	0	0	4846948241	0.8	2	GUT
bin_124	Unresolved	Unresolved	Unresolved	Unresolved	Unresolved	Unresolved	Unresolved	0	0	4846948241	0.8	2	GUT
bin_125	Unresolved	Unresolved	Unresolved	Unresolved	Unresolved	Unresolved	Unresolved	4.17	0	4846948241	0.8	2	GUT
bin_126	Unresolved	Unresolved	Unresolved	Unresolved	Unresolved	Unresolved	Unresolved	0	0	4846948241	0.8	2	GUT
bin_127	Bacteria	Firmicutes	Clostridia	Clostridiales	Lachnospiraceae	Ruminococcus	Unresolved	1.72	0	4846948241	0.8	2	GUT
bin_128	Unresolved	Unresolved	Unresolved	Unresolved	Unresolved	Unresolved	Unresolved	0	0	4846948241	0.8	2	GUT
bin_129	Unresolved	Unresolved	Unresolved	Unresolved	Unresolved	Unresolved	Unresolved	0	0	4846948241	0.8	2	GUT
bin_13	Unresolved	Unresolved	Unresolved	Unresolved	Unresolved	Unresolved	Unresolved	0	0	4846948241	0.8	2	GUT
bin_130	Unresolved	Unresolved	Unresolved	Unresolved	Unresolved	Unresolved	Unresolved	0	0	4846948241	0.8	2	GUT
bin_131	Unresolved	Unresolved	Unresolved	Unresolved	Unresolved	Unresolved	Unresolved	4.17	0	4846948241	0.8	2	GUT
bin_132	Unresolved	Unresolved	Unresolved	Unresolved	Unresolved	Unresolved	Unresolved	0	0	4846948241	0.8	2	GUT
bin_133	Unresolved	Unresolved	Unresolved	Unresolved	Unresolved	Unresolved	Unresolved	0	0	4846948241	0.8	2	GUT
bin_134	Unresolved	Unresolved	Unresolved	Unresolved	Unresolved	Unresolved	Unresolved	0	0	4846948241	0.8	2	GUT
bin_135	Bacteria	Actinobacteria	Actinobacteria	Bifidobacteriales	Bifidobacteriaceae	Bifidobacterium	Bifidobacterium_adolescentis	7.02	0	4846948241	0.8	2	GUT
bin_136	Bacteria	Actinobacteria	Actinobacteria	Bifidobacteriales	Bifidobacteriaceae	Bifidobacterium	Bifidobacterium_adolescentis	8.77	0	4846948241	0.8	2	GUT
bin_137	Unresolved	Unresolved	Unresolved	Unresolved	Unresolved	Unresolved	Unresolved	0	0	4846948241	0.8	2	GUT
bin_138	Unresolved	Unresolved	Unresolved	Unresolved	Unresolved	Unresolved	Unresolved	0	0	4846948241	0.8	2	GUT
bin_139	Unresolved	Unresolved	Unresolved	Unresolved	Unresolved	Unresolved	Unresolved	0	0	4846948241	0.8	2	GUT
bin_14	Unresolved	Unresolved	Unresolved	Unresolved	Unresolved	Unresolved	Unresolved	0	0	4846948241	0.8	2	GUT
bin_140	Bacteria	Firmicutes	Clostridia	Clostridiales	Lachnospiraceae	Blautia	Unresolved	11.8	0	4846948241	0.8	2	GUT
bin_141	Bacteria	Firmicutes	Clostridia	Clostridiales	Lachnospiraceae	Blautia	Unresolved	5.26	0	4846948241	0.8	2	GUT
bin_142	Bacteria	Firmicutes	Clostridia	Clostridiales	Lachnospiraceae	Blautia	Unresolved	5.26	0	4846948241	0.8	2	GUT
bin_143	Unresolved	Unresolved	Unresolved	Unresolved	Unresolved	Unresolved	Unresolved	0	0	4846948241	0.8	2	GUT
bin_144	Unresolved	Unresolved	Unresolved	Unresolved	Unresolved	Unresolved	Unresolved	0	0	4846948241	0.8	2	GUT
bin_145	Unresolved	Unresolved	Unresolved	Unresolved	Unresolved	Unresolved	Unresolved	0	0	4846948241	0.8	2	GUT
bin_146	Bacteria	Firmicutes	Clostridia	Clostridiales	Lachnospiraceae	Ruminococcus	Unresolved	4.54	0	4846948241	0.8	2	GUT
bin_147	Bacteria	Firmicutes	Clostridia	Clostridiales	Lachnospiraceae	Ruminococcus	Unresolved	10.34	0	4846948241	0.8	2	GUT
bin_148	Unresolved	Unresolved	Unresolved	Unresolved	Unresolved	Unresolved	Unresolved	0	0	4846948241	0.8	2	GUT
bin_149	Unresolved	Unresolved	Unresolved	Unresolved	Unresolved	Unresolved	Unresolved	0	0	4846948241	0.8	2	GUT
bin_15	Unresolved	Unresolved	Unresolved	Unresolved	Unresolved	Unresolved	Unresolved	0	0	4846948241	0.8	2	GUT
bin_150	Bacteria	Tenericutes	Mollicutes	Erysipelotrichales	Erysipelotrichaceae	Unresolved	Unresolved	5.11	0	4846948241	0.8	2	GUT
bin_151	Unresolved	Unresolved	Unresolved	Unresolved	Unresolved	Unresolved	Unresolved	4.17	0	4846948241	0.8	2	GUT
bin_152	Unresolved	Unresolved	Unresolved	Unresolved	Unresolved	Unresolved	Unresolved	0	0	4846948241	0.8	2	GUT
bin_153	Bacteria	Bacteroidetes	Bacteroidia	Bacteroidales	Bacteroidaceae	Bacteroides	Bacteroides_uniformis	12.38	0	4846948241	0.8	2	GUT
bin_154	Unresolved	Unresolved	Unresolved	Unresolved	Unresolved	Unresolved	Unresolved	0	0	4846948241	0.8	2	GUT
bin_155	Unresolved	Unresolved	Unresolved	Unresolved	Unresolved	Unresolved	Unresolved	0	0	4846948241	0.8	2	GUT
bin_156	Bacteria	Actinobacteria	Actinobacteria	Bifidobacteriales	Bifidobacteriaceae	Bifidobacterium	Unresolved	18.1	0	4846948241	0.8	2	GUT
bin_157	Unresolved	Unresolved	Unresolved	Unresolved	Unresolved	Unresolved	Unresolved	0	0	4846948241	0.8	2	GUT
bin_158	Bacteria	Actinobacteria	Actinobacteria	Bifidobacteriales	Bifidobacteriaceae	Bifidobacterium	Unresolved	10.69	1.72	4846948241	0.8	2	GUT
bin_159	Bacteria	Actinobacteria	Actinobacteria	Bifidobacteriales	Bifidobacteriaceae	Bifidobacterium	Unresolved	24.81	3.79	4846948241	0.8	2	GUT
bin_16	Bacteria	Firmicutes	Clostridia	Clostridiales	Ruminococcaceae	Unresolved	Unresolved	4.7	0	4846948241	0.8	2	GUT
bin_160	Bacteria	Firmicutes	Clostridia	Clostridiales	Ruminococcaceae	Unresolved	Unresolved	16.07	0	4846948241	0.8	2	GUT
bin_161	Unresolved	Unresolved	Unresolved	Unresolved	Unresolved	Unresolved	Unresolved	0	0	4846948241	0.8	2	GUT
bin_162	Unresolved	Unresolved	Unresolved	Unresolved	Unresolved	Unresolved	Unresolved	0	0	4846948241	0.8	2	GUT
bin_163	Bacteria	Firmicutes	Clostridia	Clostridiales	Ruminococcaceae	Unresolved	Unresolved	16.07	0	4846948241	0.8	2	GUT
bin_164	Unresolved	Unresolved	Unresolved	Unresolved	Unresolved	Unresolved	Unresolved	4.17	0	4846948241	0.8	2	GUT
bin_165	Bacteria	Firmicutes	Clostridia	Clostridiales	Lachnospiraceae	Unresolved	Unresolved	13.9	0	4846948241	0.8	2	GUT
bin_166	Bacteria	Firmicutes	Clostridia	Clostridiales	Unresolved	Unresolved	Unresolved	13.16	0	4846948241	0.8	2	GUT
bin_167	Bacteria	Firmicutes	Clostridia	Clostridiales	Lachnospiraceae	Unresolved	Unresolved	32.46	0	4846948241	0.8	2	GUT
bin_168	Bacteria	Firmicutes	Clostridia	Clostridiales	Lachnospiraceae	Unresolved	Unresolved	14.91	0	4846948241	0.8	2	GUT
bin_169	Unresolved	Unresolved	Unresolved	Unresolved	Unresolved	Unresolved	Unresolved	4.17	0	4846948241	0.8	2	GUT
bin_17	Unresolved	Unresolved	Unresolved	Unresolved	Unresolved	Unresolved	Unresolved	0	0	4846948241	0.8	2	GUT
bin_170	Bacteria	Bacteroidetes	Bacteroidia	Bacteroidales	Bacteroidaceae	Bacteroides	Bacteroides_vulgatus	20.69	0	4846948241	0.8	2	GUT
bin_171	Unresolved	Unresolved	Unresolved	Unresolved	Unresolved	Unresolved	Unresolved	0	0	4846948241	0.8	2	GUT
bin_172	Bacteria	Bacteroidetes	Bacteroidia	Bacteroidales	Bacteroidaceae	Bacteroides	Bacteroides_uniformis	3.45	0	4846948241	0.8	2	GUT
bin_173	Unresolved	Unresolved	Unresolved	Unresolved	Unresolved	Unresolved	Unresolved	0	0	4846948241	0.8	2	GUT
bin_174	Bacteria	Bacteroidetes	Bacteroidia	Bacteroidales	Bacteroidaceae	Bacteroides	Unresolved	9.22	0	4846948241	0.8	2	GUT
bin_175	Bacteria	Bacteroidetes	Bacteroidia	Bacteroidales	Bacteroidaceae	Bacteroides	Bacteroides_vulgatus	18.97	0	4846948241	0.8	2	GUT
bin_176	Bacteria	Actinobacteria	Actinobacteria	Coriobacteriales	Coriobacteriaceae	Unresolved	Unresolved	17.74	0.44	4846948241	0.8	2	GUT
bin_177	Unresolved	Unresolved	Unresolved	Unresolved	Unresolved	Unresolved	Unresolved	8.33	0	4846948241	0.8	2	GUT
bin_178	Unresolved	Unresolved	Unresolved	Unresolved	Unresolved	Unresolved	Unresolved	0	0	4846948241	0.8	2	GUT
bin_179	Unresolved	Unresolved	Unresolved	Unresolved	Unresolved	Unresolved	Unresolved	0	0	4846948241	0.8	2	GUT
bin_18	Unresolved	Unresolved	Unresolved	Unresolved	Unresolved	Unresolved	Unresolved	0	0	4846948241	0.8	2	GUT
bin_180	Unresolved	Unresolved	Unresolved	Unresolved	Unresolved	Unresolved	Unresolved	0	0	4846948241	0.8	2	GUT
bin_181	Unresolved	Unresolved	Unresolved	Unresolved	Unresolved	Unresolved	Unresolved	0	0	4846948241	0.8	2	GUT
bin_182	Unresolved	Unresolved	Unresolved	Unresolved	Unresolved	Unresolved	Unresolved	0	0	4846948241	0.8	2	GUT
bin_183	Unresolved	Unresolved	Unresolved	Unresolved	Unresolved	Unresolved	Unresolved	4.17	0	4846948241	0.8	2	GUT
bin_184	Unresolved	Unresolved	Unresolved	Unresolved	Unresolved	Unresolved	Unresolved	0	0	4846948241	0.8	2	GUT
bin_185	Unresolved	Unresolved	Unresolved	Unresolved	Unresolved	Unresolved	Unresolved	0	0	4846948241	0.8	2	GUT
bin_186	Unresolved	Unresolved	Unresolved	Unresolved	Unresolved	Unresolved	Unresolved	0	0	4846948241	0.8	2	GUT
bin_187	Unresolved	Unresolved	Unresolved	Unresolved	Unresolved	Unresolved	Unresolved	0	0	4846948241	0.8	2	GUT
bin_188	Unresolved	Unresolved	Unresolved	Unresolved	Unresolved	Unresolved	Unresolved	0	0	4846948241	0.8	2	GUT
bin_189	Unresolved	Unresolved	Unresolved	Unresolved	Unresolved	Unresolved	Unresolved	0	0	4846948241	0.8	2	GUT
bin_19	Bacteria	Bacteroidetes	Bacteroidia	Bacteroidales	Bacteroidaceae	Bacteroides	Bacteroides_vulgatus	18.62	6.43	4846948241	0.8	2	GUT
bin_190	Unresolved	Unresolved	Unresolved	Unresolved	Unresolved	Unresolved	Unresolved	0	0	4846948241	0.8	2	GUT
bin_191	Bacteria	Firmicutes	Clostridia	Clostridiales	Lachnospiraceae	Unresolved	Unresolved	3.72	0	4846948241	0.8	2	GUT
bin_192	Bacteria	Firmicutes	Clostridia	Clostridiales	Lachnospiraceae	Blautia	Unresolved	7.02	0	4846948241	0.8	2	GUT
bin_193	Bacteria	Firmicutes	Clostridia	Clostridiales	Lachnospiraceae	Blautia	Unresolved	1.98	0	4846948241	0.8	2	GUT
bin_194	Bacteria	Firmicutes	Clostridia	Clostridiales	Lachnospiraceae	Blautia	Unresolved	1.75	0	4846948241	0.8	2	GUT
bin_195	Unresolved	Unresolved	Unresolved	Unresolved	Unresolved	Unresolved	Unresolved	0	0	4846948241	0.8	2	GUT
bin_196	Bacteria	Firmicutes	Clostridia	Clostridiales	Lachnospiraceae	Blautia	Unresolved	28.77	0.63	4846948241	0.8	2	GUT
bin_197	Bacteria	Firmicutes	Clostridia	Clostridiales	Ruminococcaceae	Faecalibacterium	Unresolved	5.95	0	4846948241	0.8	2	GUT
bin_198	Bacteria	Firmicutes	Clostridia	Clostridiales	Ruminococcaceae	Faecalibacterium	Unresolved	5.36	0	4846948241	0.8	2	GUT
bin_199	Bacteria	Firmicutes	Clostridia	Clostridiales	Ruminococcaceae	Faecalibacterium	Unresolved	5.36	0	4846948241	0.8	2	GUT
bin_2	Bacteria	Firmicutes	Clostridia	Clostridiales	Ruminococcaceae	Unresolved	Unresolved	89.37	0	4846948241	0.8	2	GUT
bin_20	Bacteria	Bacteroidetes	Bacteroidia	Bacteroidales	Bacteroidaceae	Bacteroides	Bacteroides_vulgatus	31.03	0	4846948241	0.8	2	GUT
bin_200	Unresolved	Unresolved	Unresolved	Unresolved	Unresolved	Unresolved	Unresolved	0	0	4846948241	0.8	2	GUT
bin_201	Unresolved	Unresolved	Unresolved	Unresolved	Unresolved	Unresolved	Unresolved	0	0	4846948241	0.8	2	GUT
bin_202	Bacteria	Firmicutes	Clostridia	Clostridiales	Unresolved	Unresolved	Unresolved	24.56	0	4846948241	0.8	2	GUT
bin_203	Bacteria	Firmicutes	Clostridia	Clostridiales	Unresolved	Unresolved	Unresolved	21.05	0	4846948241	0.8	2	GUT
bin_21	Bacteria	Firmicutes	Clostridia	Clostridiales	Lachnospiraceae	Lachnobacterium	Unresolved	1.72	0	4846948241	0.8	2	GUT
bin_22	Unresolved	Unresolved	Unresolved	Unresolved	Unresolved	Unresolved	Unresolved	0	0	4846948241	0.8	2	GUT
bin_23	Bacteria	Firmicutes	Clostridia	Clostridiales	Lachnospiraceae	Lachnobacterium	Unresolved	24.73	0.72	4846948241	0.8	2	GUT
bin_24	Unresolved	Unresolved	Unresolved	Unresolved	Unresolved	Unresolved	Unresolved	0	0	4846948241	0.8	2	GUT
bin_25	Unresolved	Unresolved	Unresolved	Unresolved	Unresolved	Unresolved	Unresolved	0	0	4846948241	0.8	2	GUT
bin_26	Bacteria	Firmicutes	Clostridia	Clostridiales	Ruminococcaceae	Faecalibacterium	Unresolved	1.23	0	4846948241	0.8	2	GUT
bin_27	Unresolved	Unresolved	Unresolved	Unresolved	Unresolved	Unresolved	Unresolved	0	0	4846948241	0.8	2	GUT
bin_28	Unresolved	Unresolved	Unresolved	Unresolved	Unresolved	Unresolved	Unresolved	0	0	4846948241	0.8	2	GUT
bin_29	Unresolved	Unresolved	Unresolved	Unresolved	Unresolved	Unresolved	Unresolved	0	0	4846948241	0.8	2	GUT
bin_3	Bacteria	Actinobacteria	Actinobacteria	Coriobacteriales	Coriobacteriaceae	Unresolved	Unresolved	59.72	0.81	4846948241	0.8	2	GUT
bin_30	Unresolved	Unresolved	Unresolved	Unresolved	Unresolved	Unresolved	Unresolved	0	0	4846948241	0.8	2	GUT
bin_31	Unresolved	Unresolved	Unresolved	Unresolved	Unresolved	Unresolved	Unresolved	0	0	4846948241	0.8	2	GUT
bin_32	Unresolved	Unresolved	Unresolved	Unresolved	Unresolved	Unresolved	Unresolved	0	0	4846948241	0.8	2	GUT
bin_33	Bacteria	Firmicutes	Clostridia	Clostridiales	Lachnospiraceae	Dorea	Unresolved	3.51	0	4846948241	0.8	2	GUT
bin_34	Bacteria	Firmicutes	Clostridia	Clostridiales	Unresolved	Unresolved	Unresolved	9.82	0	4846948241	0.8	2	GUT
bin_35	Unresolved	Unresolved	Unresolved	Unresolved	Unresolved	Unresolved	Unresolved	0	0	4846948241	0.8	2	GUT
bin_36	Bacteria	Firmicutes	Clostridia	Clostridiales	Unresolved	Unresolved	Unresolved	1.75	0	4846948241	0.8	2	GUT
bin_37	Unresolved	Unresolved	Unresolved	Unresolved	Unresolved	Unresolved	Unresolved	0	0	4846948241	0.8	2	GUT
bin_38	Unresolved	Unresolved	Unresolved	Unresolved	Unresolved	Unresolved	Unresolved	0	0	4846948241	0.8	2	GUT
bin_39	Unresolved	Unresolved	Unresolved	Unresolved	Unresolved	Unresolved	Unresolved	0	0	4846948241	0.8	2	GUT
bin_4	Bacteria	Firmicutes	Clostridia	Clostridiales	Unresolved	Unresolved	Unresolved	61.97	1.59	4846948241	0.8	2	GUT
bin_40	Unresolved	Unresolved	Unresolved	Unresolved	Unresolved	Unresolved	Unresolved	0	0	4846948241	0.8	2	GUT
bin_41	Unresolved	Unresolved	Unresolved	Unresolved	Unresolved	Unresolved	Unresolved	0	0	4846948241	0.8	2	GUT
bin_42	Unresolved	Unresolved	Unresolved	Unresolved	Unresolved	Unresolved	Unresolved	0	0	4846948241	0.8	2	GUT
bin_43	Unresolved	Unresolved	Unresolved	Unresolved	Unresolved	Unresolved	Unresolved	0	0	4846948241	0.8	2	GUT
bin_44	Bacteria	Firmicutes	Clostridia	Clostridiales	Lachnospiraceae	Blautia	Unresolved	14.04	5.26	4846948241	0.8	2	GUT
bin_45	Unresolved	Unresolved	Unresolved	Unresolved	Unresolved	Unresolved	Unresolved	0	0	4846948241	0.8	2	GUT
bin_46	Unresolved	Unresolved	Unresolved	Unresolved	Unresolved	Unresolved	Unresolved	0	0	4846948241	0.8	2	GUT
bin_47	Unresolved	Unresolved	Unresolved	Unresolved	Unresolved	Unresolved	Unresolved	0	0	4846948241	0.8	2	GUT
bin_48	Unresolved	Unresolved	Unresolved	Unresolved	Unresolved	Unresolved	Unresolved	0	0	4846948241	0.8	2	GUT
bin_49	Unresolved	Unresolved	Unresolved	Unresolved	Unresolved	Unresolved	Unresolved	0	0	4846948241	0.8	2	GUT
bin_5	Bacteria	Firmicutes	Clostridia	Clostridiales	Lachnospiraceae	Lachnobacterium	Unresolved	97.87	2.42	4846948241	0.8	2	GUT
bin_50	Unresolved	Unresolved	Unresolved	Unresolved	Unresolved	Unresolved	Unresolved	0	0	4846948241	0.8	2	GUT
bin_51	Unresolved	Unresolved	Unresolved	Unresolved	Unresolved	Unresolved	Unresolved	0	0	4846948241	0.8	2	GUT
bin_52	Unresolved	Unresolved	Unresolved	Unresolved	Unresolved	Unresolved	Unresolved	0	0	4846948241	0.8	2	GUT
bin_53	Bacteria	Bacteroidetes	Bacteroidia	Bacteroidales	Bacteroidaceae	Bacteroides	Unresolved	1.72	0	4846948241	0.8	2	GUT
bin_54	Unresolved	Unresolved	Unresolved	Unresolved	Unresolved	Unresolved	Unresolved	0	0	4846948241	0.8	2	GUT
bin_55	Unresolved	Unresolved	Unresolved	Unresolved	Unresolved	Unresolved	Unresolved	0	0	4846948241	0.8	2	GUT
bin_56	Bacteria	Firmicutes	Clostridia	Clostridiales	Lachnospiraceae	Roseburia	Unresolved	3.51	0	4846948241	0.8	2	GUT
bin_57	Unresolved	Unresolved	Unresolved	Unresolved	Unresolved	Unresolved	Unresolved	0	0	4846948241	0.8	2	GUT
bin_58	Unresolved	Unresolved	Unresolved	Unresolved	Unresolved	Unresolved	Unresolved	0	0	4846948241	0.8	2	GUT
bin_59	Bacteria	Tenericutes	Mollicutes	Erysipelotrichales	Erysipelotrichaceae	Unresolved	Unresolved	6.92	0	4846948241	0.8	2	GUT
bin_6	Bacteria	Bacteroidetes	Bacteroidia	Bacteroidales	Bacteroidaceae	Bacteroides	Bacteroides_uniformis	80.08	1.49	4846948241	0.8	2	GUT
bin_60	Unresolved	Unresolved	Unresolved	Unresolved	Unresolved	Unresolved	Unresolved	4.17	0	4846948241	0.8	2	GUT
bin_61	Unresolved	Unresolved	Unresolved	Unresolved	Unresolved	Unresolved	Unresolved	8.33	0	4846948241	0.8	2	GUT
bin_62	Unresolved	Unresolved	Unresolved	Unresolved	Unresolved	Unresolved	Unresolved	0	0	4846948241	0.8	2	GUT
bin_63	Unresolved	Unresolved	Unresolved	Unresolved	Unresolved	Unresolved	Unresolved	4.17	0	4846948241	0.8	2	GUT
bin_64	Unresolved	Unresolved	Unresolved	Unresolved	Unresolved	Unresolved	Unresolved	0	0	4846948241	0.8	2	GUT
bin_65	Bacteria	Firmicutes	Clostridia	Clostridiales	Lachnospiraceae	Ruminococcus	Unresolved	8.62	0	4846948241	0.8	2	GUT
bin_66	Bacteria	Firmicutes	Clostridia	Clostridiales	Lachnospiraceae	Ruminococcus	Unresolved	12.93	0	4846948241	0.8	2	GUT
bin_67	Unresolved	Unresolved	Unresolved	Unresolved	Unresolved	Unresolved	Unresolved	0	0	4846948241	0.8	2	GUT
bin_68	Unresolved	Unresolved	Unresolved	Unresolved	Unresolved	Unresolved	Unresolved	0	0	4846948241	0.8	2	GUT
bin_69	Unresolved	Unresolved	Unresolved	Unresolved	Unresolved	Unresolved	Unresolved	0	0	4846948241	0.8	2	GUT
bin_7	Bacteria	Firmicutes	Clostridia	Clostridiales	Lachnospiraceae	Lachnobacterium	Unresolved	94.52	2.97	4846948241	0.8	2	GUT
bin_70	Unresolved	Unresolved	Unresolved	Unresolved	Unresolved	Unresolved	Unresolved	0	0	4846948241	0.8	2	GUT
bin_71	Unresolved	Unresolved	Unresolved	Unresolved	Unresolved	Unresolved	Unresolved	4.17	0	4846948241	0.8	2	GUT
bin_72	Bacteria	Actinobacteria	Actinobacteria	Bifidobacteriales	Bifidobacteriaceae	Bifidobacterium	Bifidobacterium_adolescentis	1.75	0	4846948241	0.8	2	GUT
bin_73	Unresolved	Unresolved	Unresolved	Unresolved	Unresolved	Unresolved	Unresolved	0	0	4846948241	0.8	2	GUT
bin_74	Unresolved	Unresolved	Unresolved	Unresolved	Unresolved	Unresolved	Unresolved	8.33	0	4846948241	0.8	2	GUT
bin_75	Unresolved	Unresolved	Unresolved	Unresolved	Unresolved	Unresolved	Unresolved	0	0	4846948241	0.8	2	GUT
bin_76	Unresolved	Unresolved	Unresolved	Unresolved	Unresolved	Unresolved	Unresolved	0	0	4846948241	0.8	2	GUT
bin_77	Bacteria	Actinobacteria	Actinobacteria	Bifidobacteriales	Bifidobacteriaceae	Bifidobacterium	Bifidobacterium_longum	12.07	0	4846948241	0.8	2	GUT
bin_78	Unresolved	Unresolved	Unresolved	Unresolved	Unresolved	Unresolved	Unresolved	0	0	4846948241	0.8	2	GUT
bin_79	Unresolved	Unresolved	Unresolved	Unresolved	Unresolved	Unresolved	Unresolved	0	0	4846948241	0.8	2	GUT
bin_8	Bacteria	Firmicutes	Clostridia	Clostridiales	Ruminococcaceae	Unresolved	Unresolved	69.43	1.36	4846948241	0.8	2	GUT
bin_80	Bacteria	Tenericutes	Mollicutes	Erysipelotrichales	Erysipelotrichaceae	Unresolved	Unresolved	10.78	0	4846948241	0.8	2	GUT
bin_81	Bacteria	Tenericutes	Mollicutes	Erysipelotrichales	Erysipelotrichaceae	Unresolved	Unresolved	10.18	0	4846948241	0.8	2	GUT
bin_82	Bacteria	Tenericutes	Mollicutes	Erysipelotrichales	Erysipelotrichaceae	Unresolved	Unresolved	21.05	0	4846948241	0.8	2	GUT
bin_83	Unresolved	Unresolved	Unresolved	Unresolved	Unresolved	Unresolved	Unresolved	0	0	4846948241	0.8	2	GUT
bin_84	Bacteria	Firmicutes	Clostridia	Clostridiales	Lachnospiraceae	Unresolved	Unresolved	5.9	0	4846948241	0.8	2	GUT
bin_85	Unresolved	Unresolved	Unresolved	Unresolved	Unresolved	Unresolved	Unresolved	0	0	4846948241	0.8	2	GUT
bin_86	Unresolved	Unresolved	Unresolved	Unresolved	Unresolved	Unresolved	Unresolved	0	0	4846948241	0.8	2	GUT
bin_87	Bacteria	Firmicutes	Clostridia	Clostridiales	Lachnospiraceae	Unresolved	Unresolved	18.42	0	4846948241	0.8	2	GUT
bin_88	Bacteria	Firmicutes	Clostridia	Clostridiales	Lachnospiraceae	Unresolved	Unresolved	10.53	0	4846948241	0.8	2	GUT
bin_89	Unresolved	Unresolved	Unresolved	Unresolved	Unresolved	Unresolved	Unresolved	0	0	4846948241	0.8	2	GUT
bin_9	Bacteria	Firmicutes	Clostridia	Clostridiales	Lachnospiraceae	Blautia	Blautia_wexlerae	65.19	0.38	4846948241	0.8	2	GUT
bin_90	Bacteria	Firmicutes	Clostridia	Clostridiales	Lachnospiraceae	Unresolved	Unresolved	10.53	0	4846948241	0.8	2	GUT
bin_91	Unresolved	Unresolved	Unresolved	Unresolved	Unresolved	Unresolved	Unresolved	4.17	0	4846948241	0.8	2	GUT
bin_92	Unresolved	Unresolved	Unresolved	Unresolved	Unresolved	Unresolved	Unresolved	0	0	4846948241	0.8	2	GUT
bin_93	Unresolved	Unresolved	Unresolved	Unresolved	Unresolved	Unresolved	Unresolved	0	0	4846948241	0.8	2	GUT
bin_94	Unresolved	Unresolved	Unresolved	Unresolved	Unresolved	Unresolved	Unresolved	4.17	0	4846948241	0.8	2	GUT
bin_95	Bacteria	Bacteroidetes	Bacteroidia	Bacteroidales	Bacteroidaceae	Bacteroides	Unresolved	15.52	0	4846948241	0.8	2	GUT
bin_96	Bacteria	Bacteroidetes	Bacteroidia	Bacteroidales	Bacteroidaceae	Bacteroides	Bacteroides_ovatus	4.31	0	4846948241	0.8	2	GUT
bin_97	Unresolved	Unresolved	Unresolved	Unresolved	Unresolved	Unresolved	Unresolved	0	0	4846948241	0.8	2	GUT
bin_98	Bacteria	Bacteroidetes	Bacteroidia	Bacteroidales	Bacteroidaceae	Bacteroides	Unresolved	6.03	0	4846948241	0.8	2	GUT
bin_99	Unresolved	Unresolved	Unresolved	Unresolved	Unresolved	Unresolved	Unresolved	0	0	4846948241	0.8	2	GUT
bin_0	Bacteria	Firmicutes	Clostridia	Clostridiales	Ruminococcaceae	Unresolved	Unresolved	89.15	0.34	4846948241	0.8	3	GUT
bin_1	Bacteria	Firmicutes	Clostridia	Clostridiales	Ruminococcaceae	Unresolved	Unresolved	81.19	4.73	4846948241	0.8	3	GUT
bin_10	Bacteria	Firmicutes	Clostridia	Clostridiales	Lachnospiraceae	Lachnobacterium	Unresolved	97.4	7.09	4846948241	0.8	3	GUT
bin_100	Unresolved	Unresolved	Unresolved	Unresolved	Unresolved	Unresolved	Unresolved	0	0	4846948241	0.8	3	GUT
bin_101	Unresolved	Unresolved	Unresolved	Unresolved	Unresolved	Unresolved	Unresolved	0	0	4846948241	0.8	3	GUT
bin_102	Unresolved	Unresolved	Unresolved	Unresolved	Unresolved	Unresolved	Unresolved	0	0	4846948241	0.8	3	GUT
bin_103	Unresolved	Unresolved	Unresolved	Unresolved	Unresolved	Unresolved	Unresolved	0	0	4846948241	0.8	3	GUT
bin_104	Unresolved	Unresolved	Unresolved	Unresolved	Unresolved	Unresolved	Unresolved	0	0	4846948241	0.8	3	GUT
bin_105	Unresolved	Unresolved	Unresolved	Unresolved	Unresolved	Unresolved	Unresolved	0	0	4846948241	0.8	3	GUT
bin_106	Unresolved	Unresolved	Unresolved	Unresolved	Unresolved	Unresolved	Unresolved	0	0	4846948241	0.8	3	GUT
bin_107	Unresolved	Unresolved	Unresolved	Unresolved	Unresolved	Unresolved	Unresolved	4.17	0	4846948241	0.8	3	GUT
bin_108	Unresolved	Unresolved	Unresolved	Unresolved	Unresolved	Unresolved	Unresolved	0	0	4846948241	0.8	3	GUT
bin_109	Bacteria	Actinobacteria	Actinobacteria	Bifidobacteriales	Bifidobacteriaceae	Bifidobacterium	Unresolved	33.12	1.02	4846948241	0.8	3	GUT
bin_11	Bacteria	Firmicutes	Clostridia	Clostridiales	Lachnospiraceae	Lachnobacterium	Unresolved	93.48	2.24	4846948241	0.8	3	GUT
bin_110	Unresolved	Unresolved	Unresolved	Unresolved	Unresolved	Unresolved	Unresolved	4.17	0	4846948241	0.8	3	GUT
bin_111	Unresolved	Unresolved	Unresolved	Unresolved	Unresolved	Unresolved	Unresolved	0	0	4846948241	0.8	3	GUT
bin_112	Unresolved	Unresolved	Unresolved	Unresolved	Unresolved	Unresolved	Unresolved	0	0	4846948241	0.8	3	GUT
bin_113	Bacteria	Actinobacteria	Actinobacteria	Coriobacteriales	Coriobacteriaceae	Unresolved	Unresolved	1.72	0	4846948241	0.8	3	GUT
bin_114	Unresolved	Unresolved	Unresolved	Unresolved	Unresolved	Unresolved	Unresolved	0	0	4846948241	0.8	3	GUT
bin_115	Unresolved	Unresolved	Unresolved	Unresolved	Unresolved	Unresolved	Unresolved	0	0	4846948241	0.8	3	GUT
bin_116	Bacteria	Bacteroidetes	Bacteroidia	Bacteroidales	Bacteroidaceae	Bacteroides	Unresolved	12.37	0	4846948241	0.8	3	GUT
bin_117	Bacteria	Bacteroidetes	Bacteroidia	Bacteroidales	Bacteroidaceae	Bacteroides	Bacteroides_uniformis	1.72	0	4846948241	0.8	3	GUT
bin_118	Unresolved	Unresolved	Unresolved	Unresolved	Unresolved	Unresolved	Unresolved	12.5	0	4846948241	0.8	3	GUT
bin_119	Unresolved	Unresolved	Unresolved	Unresolved	Unresolved	Unresolved	Unresolved	0	0	4846948241	0.8	3	GUT
bin_12	Unresolved	Unresolved	Unresolved	Unresolved	Unresolved	Unresolved	Unresolved	0	0	4846948241	0.8	3	GUT
bin_120	Bacteria	Firmicutes	Clostridia	Clostridiales	Lachnospiraceae	Blautia	Unresolved	10.53	0	4846948241	0.8	3	GUT
bin_121	Bacteria	Firmicutes	Clostridia	Clostridiales	Lachnospiraceae	Unresolved	Unresolved	31.58	1.75	4846948241	0.8	3	GUT
bin_122	Bacteria	Firmicutes	Clostridia	Clostridiales	Lachnospiraceae	Unresolved	Unresolved	29.27	0	4846948241	0.8	3	GUT
bin_123	Bacteria	Firmicutes	Clostridia	Clostridiales	Lachnospiraceae	Unresolved	Unresolved	8.77	0.16	4846948241	0.8	3	GUT
bin_124	Unresolved	Unresolved	Unresolved	Unresolved	Unresolved	Unresolved	Unresolved	0	0	4846948241	0.8	3	GUT
bin_125	Bacteria	Firmicutes	Clostridia	Clostridiales	Ruminococcaceae	Faecalibacterium	Unresolved	8.93	1.79	4846948241	0.8	3	GUT
bin_126	Bacteria	Firmicutes	Clostridia	Clostridiales	Ruminococcaceae	Unresolved	Unresolved	3.57	0	4846948241	0.8	3	GUT
bin_127	Unresolved	Unresolved	Unresolved	Unresolved	Unresolved	Unresolved	Unresolved	4.17	0	4846948241	0.8	3	GUT
bin_128	Unresolved	Unresolved	Unresolved	Unresolved	Unresolved	Unresolved	Unresolved	8.33	0	4846948241	0.8	3	GUT
bin_129	Bacteria	Firmicutes	Clostridia	Clostridiales	Lachnospiraceae	Blautia	Unresolved	5.71	0	4846948241	0.8	3	GUT
bin_13	Unresolved	Unresolved	Unresolved	Unresolved	Unresolved	Unresolved	Unresolved	0	0	4846948241	0.8	3	GUT
bin_130	Bacteria	Firmicutes	Clostridia	Clostridiales	Lachnospiraceae	Blautia	Unresolved	1.75	0	4846948241	0.8	3	GUT
bin_131	Unresolved	Unresolved	Unresolved	Unresolved	Unresolved	Unresolved	Unresolved	0	0	4846948241	0.8	3	GUT
bin_132	Unresolved	Unresolved	Unresolved	Unresolved	Unresolved	Unresolved	Unresolved	0	0	4846948241	0.8	3	GUT
bin_133	Bacteria	Firmicutes	Clostridia	Clostridiales	Lachnospiraceae	Ruminococcus	Unresolved	13.51	1.72	4846948241	0.8	3	GUT
bin_134	Unresolved	Unresolved	Unresolved	Unresolved	Unresolved	Unresolved	Unresolved	4.17	0	4846948241	0.8	3	GUT
bin_135	Bacteria	Firmicutes	Clostridia	Clostridiales	Lachnospiraceae	Ruminococcus	Unresolved	2.61	0.23	4846948241	0.8	3	GUT
bin_136	Bacteria	Firmicutes	Clostridia	Clostridiales	Lachnospiraceae	Ruminococcus	Unresolved	12.07	0	4846948241	0.8	3	GUT
bin_137	Unresolved	Unresolved	Unresolved	Unresolved	Unresolved	Unresolved	Unresolved	4.17	0	4846948241	0.8	3	GUT
bin_138	Unresolved	Unresolved	Unresolved	Unresolved	Unresolved	Unresolved	Unresolved	0	0	4846948241	0.8	3	GUT
bin_139	Unresolved	Unresolved	Unresolved	Unresolved	Unresolved	Unresolved	Unresolved	0	0	4846948241	0.8	3	GUT
bin_14	Unresolved	Unresolved	Unresolved	Unresolved	Unresolved	Unresolved	Unresolved	0	0	4846948241	0.8	3	GUT
bin_140	Unresolved	Unresolved	Unresolved	Unresolved	Unresolved	Unresolved	Unresolved	4.17	0	4846948241	0.8	3	GUT
bin_141	Bacteria	Firmicutes	Clostridia	Clostridiales	Unresolved	Unresolved	Unresolved	3.78	0	4846948241	0.8	3	GUT
bin_142	Unresolved	Unresolved	Unresolved	Unresolved	Unresolved	Unresolved	Unresolved	0	0	4846948241	0.8	3	GUT
bin_143	Bacteria	Firmicutes	Clostridia	Clostridiales	Unresolved	Unresolved	Unresolved	7.02	0	4846948241	0.8	3	GUT
bin_144	Unresolved	Unresolved	Unresolved	Unresolved	Unresolved	Unresolved	Unresolved	0	0	4846948241	0.8	3	GUT
bin_145	Unresolved	Unresolved	Unresolved	Unresolved	Unresolved	Unresolved	Unresolved	0	0	4846948241	0.8	3	GUT
bin_146	Unresolved	Unresolved	Unresolved	Unresolved	Unresolved	Unresolved	Unresolved	0	0	4846948241	0.8	3	GUT
bin_147	Bacteria	Firmicutes	Clostridia	Clostridiales	Unresolved	Unresolved	Unresolved	1.75	0	4846948241	0.8	3	GUT
bin_148	Unresolved	Unresolved	Unresolved	Unresolved	Unresolved	Unresolved	Unresolved	0	0	4846948241	0.8	3	GUT
bin_149	Unresolved	Unresolved	Unresolved	Unresolved	Unresolved	Unresolved	Unresolved	0	0	4846948241	0.8	3	GUT
bin_15	Unresolved	Unresolved	Unresolved	Unresolved	Unresolved	Unresolved	Unresolved	0	0	4846948241	0.8	3	GUT
bin_150	Unresolved	Unresolved	Unresolved	Unresolved	Unresolved	Unresolved	Unresolved	0	0	4846948241	0.8	3	GUT
bin_151	Bacteria	Firmicutes	Clostridia	Clostridiales	Unresolved	Unresolved	Unresolved	5.26	0	4846948241	0.8	3	GUT
bin_152	Unresolved	Unresolved	Unresolved	Unresolved	Unresolved	Unresolved	Unresolved	0	0	4846948241	0.8	3	GUT
bin_153	Bacteria	Firmicutes	Clostridia	Clostridiales	Unresolved	Unresolved	Unresolved	43.86	0	4846948241	0.8	3	GUT
bin_154	Unresolved	Unresolved	Unresolved	Unresolved	Unresolved	Unresolved	Unresolved	0	0	4846948241	0.8	3	GUT
bin_155	Unresolved	Unresolved	Unresolved	Unresolved	Unresolved	Unresolved	Unresolved	0	0	4846948241	0.8	3	GUT
bin_156	Unresolved	Unresolved	Unresolved	Unresolved	Unresolved	Unresolved	Unresolved	0	0	4846948241	0.8	3	GUT
bin_157	Unresolved	Unresolved	Unresolved	Unresolved	Unresolved	Unresolved	Unresolved	0	0	4846948241	0.8	3	GUT
bin_158	Unresolved	Unresolved	Unresolved	Unresolved	Unresolved	Unresolved	Unresolved	0	0	4846948241	0.8	3	GUT
bin_159	Bacteria	Bacteroidetes	Bacteroidia	Bacteroidales	Bacteroidaceae	Bacteroides	Bacteroides_vulgatus	13.79	0	4846948241	0.8	3	GUT
bin_16	Bacteria	Bacteroidetes	Bacteroidia	Bacteroidales	Bacteroidaceae	Bacteroides	Bacteroides_ovatus	5.17	0	4846948241	0.8	3	GUT
bin_160	Unresolved	Unresolved	Unresolved	Unresolved	Unresolved	Unresolved	Unresolved	0	0	4846948241	0.8	3	GUT
bin_161	Unresolved	Unresolved	Unresolved	Unresolved	Unresolved	Unresolved	Unresolved	0	0	4846948241	0.8	3	GUT
bin_162	Unresolved	Unresolved	Unresolved	Unresolved	Unresolved	Unresolved	Unresolved	0	0	4846948241	0.8	3	GUT
bin_163	Bacteria	Bacteroidetes	Bacteroidia	Bacteroidales	Bacteroidaceae	Bacteroides	Unresolved	20.53	0	4846948241	0.8	3	GUT
bin_164	Bacteria	Firmicutes	Clostridia	Clostridiales	Lachnospiraceae	Blautia	Unresolved	18.82	0.63	4846948241	0.8	3	GUT
bin_165	Bacteria	Firmicutes	Clostridia	Clostridiales	Lachnospiraceae	Unresolved	Unresolved	1.44	0	4846948241	0.8	3	GUT
bin_166	Unresolved	Unresolved	Unresolved	Unresolved	Unresolved	Unresolved	Unresolved	4.17	0	4846948241	0.8	3	GUT
bin_167	Unresolved	Unresolved	Unresolved	Unresolved	Unresolved	Unresolved	Unresolved	1.04	0	4846948241	0.8	3	GUT
bin_168	Unresolved	Unresolved	Unresolved	Unresolved	Unresolved	Unresolved	Unresolved	0	0	4846948241	0.8	3	GUT
bin_169	Bacteria	Firmicutes	Clostridia	Clostridiales	Lachnospiraceae	Blautia	Unresolved	0.96	0	4846948241	0.8	3	GUT
bin_17	Bacteria	Bacteroidetes	Bacteroidia	Bacteroidales	Bacteroidaceae	Bacteroides	Bacteroides_xylanisolvens	5.17	0	4846948241	0.8	3	GUT
bin_170	Bacteria	Firmicutes	Clostridia	Clostridiales	Ruminococcaceae	Unresolved	Unresolved	10.18	0	4846948241	0.8	3	GUT
bin_171	Bacteria	Firmicutes	Clostridia	Clostridiales	Ruminococcaceae	Faecalibacterium	Unresolved	7.63	0	4846948241	0.8	3	GUT
bin_172	Unresolved	Unresolved	Unresolved	Unresolved	Unresolved	Unresolved	Unresolved	0	0	4846948241	0.8	3	GUT
bin_173	Bacteria	Firmicutes	Clostridia	Clostridiales	Ruminococcaceae	Faecalibacterium	Unresolved	2.98	0	4846948241	0.8	3	GUT
bin_174	Unresolved	Unresolved	Unresolved	Unresolved	Unresolved	Unresolved	Unresolved	0	0	4846948241	0.8	3	GUT
bin_175	Bacteria	Actinobacteria	Actinobacteria	Bifidobacteriales	Bifidobacteriaceae	Bifidobacterium	Unresolved	2.88	0.15	4846948241	0.8	3	GUT
bin_176	Bacteria	Firmicutes	Clostridia	Clostridiales	Ruminococcaceae	Unresolved	Unresolved	6.82	0	4846948241	0.8	3	GUT
bin_177	Unresolved	Unresolved	Unresolved	Unresolved	Unresolved	Unresolved	Unresolved	0	0	4846948241	0.8	3	GUT
bin_178	Unresolved	Unresolved	Unresolved	Unresolved	Unresolved	Unresolved	Unresolved	0	0	4846948241	0.8	3	GUT
bin_179	Unresolved	Unresolved	Unresolved	Unresolved	Unresolved	Unresolved	Unresolved	0	0	4846948241	0.8	3	GUT
bin_18	Unresolved	Unresolved	Unresolved	Unresolved	Unresolved	Unresolved	Unresolved	4.17	0	4846948241	0.8	3	GUT
bin_180	Unresolved	Unresolved	Unresolved	Unresolved	Unresolved	Unresolved	Unresolved	0	0	4846948241	0.8	3	GUT
bin_181	Unresolved	Unresolved	Unresolved	Unresolved	Unresolved	Unresolved	Unresolved	0	0	4846948241	0.8	3	GUT
bin_182	Unresolved	Unresolved	Unresolved	Unresolved	Unresolved	Unresolved	Unresolved	0	0	4846948241	0.8	3	GUT
bin_183	Unresolved	Unresolved	Unresolved	Unresolved	Unresolved	Unresolved	Unresolved	0	0	4846948241	0.8	3	GUT
bin_184	Unresolved	Unresolved	Unresolved	Unresolved	Unresolved	Unresolved	Unresolved	0	0	4846948241	0.8	3	GUT
bin_185	Unresolved	Unresolved	Unresolved	Unresolved	Unresolved	Unresolved	Unresolved	4.17	0	4846948241	0.8	3	GUT
bin_186	Unresolved	Unresolved	Unresolved	Unresolved	Unresolved	Unresolved	Unresolved	0	0	4846948241	0.8	3	GUT
bin_187	Unresolved	Unresolved	Unresolved	Unresolved	Unresolved	Unresolved	Unresolved	0	0	4846948241	0.8	3	GUT
bin_188	Unresolved	Unresolved	Unresolved	Unresolved	Unresolved	Unresolved	Unresolved	0	0	4846948241	0.8	3	GUT
bin_189	Unresolved	Unresolved	Unresolved	Unresolved	Unresolved	Unresolved	Unresolved	0	0	4846948241	0.8	3	GUT
bin_19	Bacteria	Tenericutes	Mollicutes	Erysipelotrichales	Erysipelotrichaceae	Unresolved	Unresolved	7.02	0	4846948241	0.8	3	GUT
bin_190	Unresolved	Unresolved	Unresolved	Unresolved	Unresolved	Unresolved	Unresolved	0	0	4846948241	0.8	3	GUT
bin_191	Unresolved	Unresolved	Unresolved	Unresolved	Unresolved	Unresolved	Unresolved	0	0	4846948241	0.8	3	GUT
bin_192	Unresolved	Unresolved	Unresolved	Unresolved	Unresolved	Unresolved	Unresolved	0	0	4846948241	0.8	3	GUT
bin_193	Unresolved	Unresolved	Unresolved	Unresolved	Unresolved	Unresolved	Unresolved	0	0	4846948241	0.8	3	GUT
bin_194	Unresolved	Unresolved	Unresolved	Unresolved	Unresolved	Unresolved	Unresolved	0	0	4846948241	0.8	3	GUT
bin_195	Unresolved	Unresolved	Unresolved	Unresolved	Unresolved	Unresolved	Unresolved	0	0	4846948241	0.8	3	GUT
bin_196	Bacteria	Firmicutes	Clostridia	Clostridiales	Ruminococcaceae	Unresolved	Unresolved	5.61	0	4846948241	0.8	3	GUT
bin_197	Bacteria	Firmicutes	Clostridia	Clostridiales	Lachnospiraceae	Blautia	Blautia_wexlerae	3.51	0	4846948241	0.8	3	GUT
bin_198	Unresolved	Unresolved	Unresolved	Unresolved	Unresolved	Unresolved	Unresolved	0	0	4846948241	0.8	3	GUT
bin_199	Bacteria	Firmicutes	Clostridia	Clostridiales	Lachnospiraceae	Lachnobacterium	Unresolved	7.81	1.21	4846948241	0.8	3	GUT
bin_2	Bacteria	Actinobacteria	Actinobacteria	Coriobacteriales	Coriobacteriaceae	Unresolved	Unresolved	65	0.81	4846948241	0.8	3	GUT
bin_20	Unresolved	Unresolved	Unresolved	Unresolved	Unresolved	Unresolved	Unresolved	0	0	4846948241	0.8	3	GUT
bin_200	Unresolved	Unresolved	Unresolved	Unresolved	Unresolved	Unresolved	Unresolved	0	0	4846948241	0.8	3	GUT
bin_21	Unresolved	Unresolved	Unresolved	Unresolved	Unresolved	Unresolved	Unresolved	0	0	4846948241	0.8	3	GUT
bin_22	Bacteria	Firmicutes	Clostridia	Clostridiales	Peptostreptococcaceae_3	Clostridium_3	Unresolved	3.51	0	4846948241	0.8	3	GUT
bin_23	Bacteria	Firmicutes	Clostridia	Clostridiales	Unresolved	Unresolved	Unresolved	1.75	0	4846948241	0.8	3	GUT
bin_24	Unresolved	Unresolved	Unresolved	Unresolved	Unresolved	Unresolved	Unresolved	0	0	4846948241	0.8	3	GUT
bin_25	Unresolved	Unresolved	Unresolved	Unresolved	Unresolved	Unresolved	Unresolved	0	0	4846948241	0.8	3	GUT
bin_26	Unresolved	Unresolved	Unresolved	Unresolved	Unresolved	Unresolved	Unresolved	0	0	4846948241	0.8	3	GUT
bin_27	Unresolved	Unresolved	Unresolved	Unresolved	Unresolved	Unresolved	Unresolved	4.17	0	4846948241	0.8	3	GUT
bin_28	Bacteria	Actinobacteria	Actinobacteria	Bifidobacteriales	Bifidobacteriaceae	Bifidobacterium	Bifidobacterium_adolescentis	1.75	0	4846948241	0.8	3	GUT
bin_29	Unresolved	Unresolved	Unresolved	Unresolved	Unresolved	Unresolved	Unresolved	0	0	4846948241	0.8	3	GUT
bin_3	Bacteria	Firmicutes	Clostridia	Clostridiales	Unresolved	Unresolved	Unresolved	50.89	1.73	4846948241	0.8	3	GUT
bin_30	Unresolved	Unresolved	Unresolved	Unresolved	Unresolved	Unresolved	Unresolved	0	0	4846948241	0.8	3	GUT
bin_31	Unresolved	Unresolved	Unresolved	Unresolved	Unresolved	Unresolved	Unresolved	0	0	4846948241	0.8	3	GUT
bin_32	Unresolved	Unresolved	Unresolved	Unresolved	Unresolved	Unresolved	Unresolved	0	0	4846948241	0.8	3	GUT
bin_33	Unresolved	Unresolved	Unresolved	Unresolved	Unresolved	Unresolved	Unresolved	4.17	0	4846948241	0.8	3	GUT
bin_34	Unresolved	Unresolved	Unresolved	Unresolved	Unresolved	Unresolved	Unresolved	0	0	4846948241	0.8	3	GUT
bin_35	Unresolved	Unresolved	Unresolved	Unresolved	Unresolved	Unresolved	Unresolved	0	0	4846948241	0.8	3	GUT
bin_36	Unresolved	Unresolved	Unresolved	Unresolved	Unresolved	Unresolved	Unresolved	4.17	0	4846948241	0.8	3	GUT
bin_37	Unresolved	Unresolved	Unresolved	Unresolved	Unresolved	Unresolved	Unresolved	0	0	4846948241	0.8	3	GUT
bin_38	Unresolved	Unresolved	Unresolved	Unresolved	Unresolved	Unresolved	Unresolved	0	0	4846948241	0.8	3	GUT
bin_39	Unresolved	Unresolved	Unresolved	Unresolved	Unresolved	Unresolved	Unresolved	0	0	4846948241	0.8	3	GUT
bin_4	Bacteria	Bacteroidetes	Bacteroidia	Bacteroidales	Bacteroidaceae	Bacteroides	Bacteroides_uniformis	51.72	1.72	4846948241	0.8	3	GUT
bin_40	Unresolved	Unresolved	Unresolved	Unresolved	Unresolved	Unresolved	Unresolved	0	0	4846948241	0.8	3	GUT
bin_41	Unresolved	Unresolved	Unresolved	Unresolved	Unresolved	Unresolved	Unresolved	0	0	4846948241	0.8	3	GUT
bin_42	Unresolved	Unresolved	Unresolved	Unresolved	Unresolved	Unresolved	Unresolved	0	0	4846948241	0.8	3	GUT
bin_43	Unresolved	Unresolved	Unresolved	Unresolved	Unresolved	Unresolved	Unresolved	0	0	4846948241	0.8	3	GUT
bin_44	Unresolved	Unresolved	Unresolved	Unresolved	Unresolved	Unresolved	Unresolved	0	0	4846948241	0.8	3	GUT
bin_45	Unresolved	Unresolved	Unresolved	Unresolved	Unresolved	Unresolved	Unresolved	0	0	4846948241	0.8	3	GUT
bin_46	Bacteria	Firmicutes	Clostridia	Clostridiales	Lachnospiraceae	Eubacterium	Unresolved	3.51	0	4846948241	0.8	3	GUT
bin_47	Bacteria	Firmicutes	Clostridia	Clostridiales	Lachnospiraceae	Dorea	Dorea_longicatena	7.02	0	4846948241	0.8	3	GUT
bin_48	Bacteria	Firmicutes	Clostridia	Clostridiales	Lachnospiraceae	Blautia	Unresolved	8.77	0	4846948241	0.8	3	GUT
bin_49	Unresolved	Unresolved	Unresolved	Unresolved	Unresolved	Unresolved	Unresolved	0	0	4846948241	0.8	3	GUT
bin_5	Bacteria	Firmicutes	Clostridia	Clostridiales	Lachnospiraceae	Blautia	Blautia_wexlerae	85.96	4.78	4846948241	0.8	3	GUT
bin_50	Unresolved	Unresolved	Unresolved	Unresolved	Unresolved	Unresolved	Unresolved	0	0	4846948241	0.8	3	GUT
bin_51	Unresolved	Unresolved	Unresolved	Unresolved	Unresolved	Unresolved	Unresolved	0	0	4846948241	0.8	3	GUT
bin_52	Unresolved	Unresolved	Unresolved	Unresolved	Unresolved	Unresolved	Unresolved	0	0	4846948241	0.8	3	GUT
bin_53	Unresolved	Unresolved	Unresolved	Unresolved	Unresolved	Unresolved	Unresolved	0	0	4846948241	0.8	3	GUT
bin_54	Unresolved	Unresolved	Unresolved	Unresolved	Unresolved	Unresolved	Unresolved	0	0	4846948241	0.8	3	GUT
bin_55	Unresolved	Unresolved	Unresolved	Unresolved	Unresolved	Unresolved	Unresolved	0	0	4846948241	0.8	3	GUT
bin_56	Unresolved	Unresolved	Unresolved	Unresolved	Unresolved	Unresolved	Unresolved	0	0	4846948241	0.8	3	GUT
bin_57	Bacteria	Bacteroidetes	Bacteroidia	Bacteroidales	Bacteroidaceae	Bacteroides	Unresolved	3.45	0	4846948241	0.8	3	GUT
bin_58	Unresolved	Unresolved	Unresolved	Unresolved	Unresolved	Unresolved	Unresolved	0	0	4846948241	0.8	3	GUT
bin_59	Unresolved	Unresolved	Unresolved	Unresolved	Unresolved	Unresolved	Unresolved	0	0	4846948241	0.8	3	GUT
bin_6	Bacteria	Bacteroidetes	Bacteroidia	Bacteroidales	Bacteroidaceae	Bacteroides	Bacteroides_vulgatus	59.59	0.21	4846948241	0.8	3	GUT
bin_60	Bacteria	Bacteroidetes	Bacteroidia	Bacteroidales	Bacteroidaceae	Bacteroides	Bacteroides_ovatus	2.74	0	4846948241	0.8	3	GUT
bin_61	Unresolved	Unresolved	Unresolved	Unresolved	Unresolved	Unresolved	Unresolved	0	0	4846948241	0.8	3	GUT
bin_62	Unresolved	Unresolved	Unresolved	Unresolved	Unresolved	Unresolved	Unresolved	0	0	4846948241	0.8	3	GUT
bin_63	Bacteria	Actinobacteria	Actinobacteria	Bifidobacteriales	Bifidobacteriaceae	Bifidobacterium	Bifidobacterium_adolescentis	7.02	1.75	4846948241	0.8	3	GUT
bin_64	Unresolved	Unresolved	Unresolved	Unresolved	Unresolved	Unresolved	Unresolved	12.5	0	4846948241	0.8	3	GUT
bin_65	Bacteria	Actinobacteria	Actinobacteria	Bifidobacteriales	Bifidobacteriaceae	Bifidobacterium	Bifidobacterium_longum	8.62	0	4846948241	0.8	3	GUT
bin_66	Bacteria	Actinobacteria	Actinobacteria	Bifidobacteriales	Bifidobacteriaceae	Bifidobacterium	Bifidobacterium_adolescentis	7.02	0	4846948241	0.8	3	GUT
bin_67	Bacteria	Actinobacteria	Actinobacteria	Bifidobacteriales	Bifidobacteriaceae	Bifidobacterium	Unresolved	8.77	0	4846948241	0.8	3	GUT
bin_68	Bacteria	Actinobacteria	Actinobacteria	Bifidobacteriales	Bifidobacteriaceae	Bifidobacterium	Bifidobacterium_adolescentis	3.83	0	4846948241	0.8	3	GUT
bin_69	Bacteria	Actinobacteria	Actinobacteria	Bifidobacteriales	Bifidobacteriaceae	Bifidobacterium	Bifidobacterium_adolescentis	4.97	0	4846948241	0.8	3	GUT
bin_7	Bacteria	Firmicutes	Clostridia	Clostridiales	Ruminococcaceae	Unresolved	Unresolved	96.64	4.36	4846948241	0.8	3	GUT
bin_70	Unresolved	Unresolved	Unresolved	Unresolved	Unresolved	Unresolved	Unresolved	0	0	4846948241	0.8	3	GUT
bin_71	Unresolved	Unresolved	Unresolved	Unresolved	Unresolved	Unresolved	Unresolved	0	0	4846948241	0.8	3	GUT
bin_72	Bacteria	Firmicutes	Clostridia	Clostridiales	Lachnospiraceae	Dorea	Unresolved	1.4	0	4846948241	0.8	3	GUT
bin_73	Bacteria	Firmicutes	Clostridia	Clostridiales	Lachnospiraceae	Ruminococcus	Unresolved	7.84	0	4846948241	0.8	3	GUT
bin_74	Unresolved	Unresolved	Unresolved	Unresolved	Unresolved	Unresolved	Unresolved	0	0	4846948241	0.8	3	GUT
bin_75	Bacteria	Firmicutes	Clostridia	Clostridiales	Lachnospiraceae	Ruminococcus	Unresolved	15.52	0	4846948241	0.8	3	GUT
bin_76	Unresolved	Unresolved	Unresolved	Unresolved	Unresolved	Unresolved	Unresolved	0	0	4846948241	0.8	3	GUT
bin_77	Unresolved	Unresolved	Unresolved	Unresolved	Unresolved	Unresolved	Unresolved	4.17	0	4846948241	0.8	3	GUT
bin_78	Unresolved	Unresolved	Unresolved	Unresolved	Unresolved	Unresolved	Unresolved	0	0	4846948241	0.8	3	GUT
bin_79	Unresolved	Unresolved	Unresolved	Unresolved	Unresolved	Unresolved	Unresolved	0	0	4846948241	0.8	3	GUT
bin_8	Bacteria	Tenericutes	Mollicutes	Erysipelotrichales	Erysipelotrichaceae	Unresolved	Unresolved	64.62	0.94	4846948241	0.8	3	GUT
bin_80	Unresolved	Unresolved	Unresolved	Unresolved	Unresolved	Unresolved	Unresolved	0	0	4846948241	0.8	3	GUT
bin_81	Unresolved	Unresolved	Unresolved	Unresolved	Unresolved	Unresolved	Unresolved	0	0	4846948241	0.8	3	GUT
bin_82	Unresolved	Unresolved	Unresolved	Unresolved	Unresolved	Unresolved	Unresolved	0	0	4846948241	0.8	3	GUT
bin_83	Bacteria	Firmicutes	Clostridia	Clostridiales	Lachnospiraceae	Blautia	Unresolved	10.53	0	4846948241	0.8	3	GUT
bin_84	Unresolved	Unresolved	Unresolved	Unresolved	Unresolved	Unresolved	Unresolved	0	0	4846948241	0.8	3	GUT
bin_85	Unresolved	Unresolved	Unresolved	Unresolved	Unresolved	Unresolved	Unresolved	0	0	4846948241	0.8	3	GUT
bin_86	Unresolved	Unresolved	Unresolved	Unresolved	Unresolved	Unresolved	Unresolved	0	0	4846948241	0.8	3	GUT
bin_87	Bacteria	Firmicutes	Clostridia	Clostridiales	Lachnospiraceae	Unresolved	Unresolved	8.77	0	4846948241	0.8	3	GUT
bin_88	Bacteria	Firmicutes	Clostridia	Clostridiales	Lachnospiraceae	Blautia	Unresolved	3.51	0	4846948241	0.8	3	GUT
bin_89	Unresolved	Unresolved	Unresolved	Unresolved	Unresolved	Unresolved	Unresolved	0	0	4846948241	0.8	3	GUT
bin_9	Bacteria	Firmicutes	Clostridia	Clostridiales	Unresolved	Unresolved	Unresolved	51.45	0.67	4846948241	0.8	3	GUT
bin_90	Bacteria	Firmicutes	Clostridia	Clostridiales	Lachnospiraceae	Blautia	Unresolved	11.4	0	4846948241	0.8	3	GUT
bin_91	Unresolved	Unresolved	Unresolved	Unresolved	Unresolved	Unresolved	Unresolved	0	0	4846948241	0.8	3	GUT
bin_92	Unresolved	Unresolved	Unresolved	Unresolved	Unresolved	Unresolved	Unresolved	0	0	4846948241	0.8	3	GUT
bin_93	Unresolved	Unresolved	Unresolved	Unresolved	Unresolved	Unresolved	Unresolved	4.17	0	4846948241	0.8	3	GUT
bin_94	Unresolved	Unresolved	Unresolved	Unresolved	Unresolved	Unresolved	Unresolved	4.17	0	4846948241	0.8	3	GUT
bin_95	Bacteria	Tenericutes	Mollicutes	Erysipelotrichales	Erysipelotrichaceae	Unresolved	Unresolved	8.81	0	4846948241	0.8	3	GUT
bin_96	Unresolved	Unresolved	Unresolved	Unresolved	Unresolved	Unresolved	Unresolved	0	0	4846948241	0.8	3	GUT
bin_97	Unresolved	Unresolved	Unresolved	Unresolved	Unresolved	Unresolved	Unresolved	4.17	0	4846948241	0.8	3	GUT
bin_98	Bacteria	Tenericutes	Mollicutes	Erysipelotrichales	Erysipelotrichaceae	Unresolved	Unresolved	3.51	0	4846948241	0.8	3	GUT
bin_99	Bacteria	Firmicutes	Clostridia	Clostridiales	Unresolved	Unresolved	Unresolved	1.75	0	4846948241	0.8	3	GUT
bin_0	Bacteria	Actinobacteria	Actinobacteria	Actinomycetales	Unresolved	Unresolved	Unresolved	93.1	9.17	4846948241	0.9	1	GUT
bin_1	Bacteria	Bacteroidetes	Sphingobacteriia	Sphingobacteriales	Unresolved	Unresolved	Unresolved	70.25	1.48	4846948241	0.9	1	GUT
bin_10	Bacteria	Proteobacteria	Betaproteobacteria	Unresolved	Unresolved	Unresolved	Unresolved	20	0	4846948241	0.9	1	GUT
bin_100	Unresolved	Unresolved	Unresolved	Unresolved	Unresolved	Unresolved	Unresolved	0	0	4846948241	0.9	1	GUT
bin_101	Unresolved	Unresolved	Unresolved	Unresolved	Unresolved	Unresolved	Unresolved	0	0	4846948241	0.9	1	GUT
bin_102	Unresolved	Unresolved	Unresolved	Unresolved	Unresolved	Unresolved	Unresolved	0	0	4846948241	0.9	1	GUT
bin_103	Unresolved	Unresolved	Unresolved	Unresolved	Unresolved	Unresolved	Unresolved	0	0	4846948241	0.9	1	GUT
bin_104	Unresolved	Unresolved	Unresolved	Unresolved	Unresolved	Unresolved	Unresolved	0	0	4846948241	0.9	1	GUT
bin_105	Unresolved	Unresolved	Unresolved	Unresolved	Unresolved	Unresolved	Unresolved	0	0	4846948241	0.9	1	GUT
bin_106	Unresolved	Unresolved	Unresolved	Unresolved	Unresolved	Unresolved	Unresolved	0	0	4846948241	0.9	1	GUT
bin_107	Archaea	Thaumarchaeota	Nitrosopumilales	Nitrosopumilales	Unresolved	Unresolved	Unresolved	3.88	0	4846948241	0.9	1	GUT
bin_108	Archaea	Thaumarchaeota	Nitrosopumilales	Nitrosopumilales	Unresolved	Unresolved	Unresolved	0.52	0	4846948241	0.9	1	GUT
bin_109	Archaea	Thaumarchaeota	Nitrosopumilales	Nitrosopumilales	Unresolved	Unresolved	Unresolved	2.91	0	4846948241	0.9	1	GUT
bin_11	Unresolved	Unresolved	Unresolved	Unresolved	Unresolved	Unresolved	Unresolved	0	0	4846948241	0.9	1	GUT
bin_110	Unresolved	Unresolved	Unresolved	Unresolved	Unresolved	Unresolved	Unresolved	8.33	0	4846948241	0.9	1	GUT
bin_111	Unresolved	Unresolved	Unresolved	Unresolved	Unresolved	Unresolved	Unresolved	12.5	0	4846948241	0.9	1	GUT
bin_112	Unresolved	Unresolved	Unresolved	Unresolved	Unresolved	Unresolved	Unresolved	0	0	4846948241	0.9	1	GUT
bin_113	Unresolved	Unresolved	Unresolved	Unresolved	Unresolved	Unresolved	Unresolved	0	0	4846948241	0.9	1	GUT
bin_114	Unresolved	Unresolved	Unresolved	Unresolved	Unresolved	Unresolved	Unresolved	0	0	4846948241	0.9	1	GUT
bin_115	Unresolved	Unresolved	Unresolved	Unresolved	Unresolved	Unresolved	Unresolved	0	0	4846948241	0.9	1	GUT
bin_116	Unresolved	Unresolved	Unresolved	Unresolved	Unresolved	Unresolved	Unresolved	0	0	4846948241	0.9	1	GUT
bin_117	Unresolved	Unresolved	Unresolved	Unresolved	Unresolved	Unresolved	Unresolved	0	0	4846948241	0.9	1	GUT
bin_118	Unresolved	Unresolved	Unresolved	Unresolved	Unresolved	Unresolved	Unresolved	0	0	4846948241	0.9	1	GUT
bin_119	Unresolved	Unresolved	Unresolved	Unresolved	Unresolved	Unresolved	Unresolved	0	0	4846948241	0.9	1	GUT
bin_12	Unresolved	Unresolved	Unresolved	Unresolved	Unresolved	Unresolved	Unresolved	0	0	4846948241	0.9	1	GUT
bin_120	Unresolved	Unresolved	Unresolved	Unresolved	Unresolved	Unresolved	Unresolved	0	0	4846948241	0.9	1	GUT
bin_121	Unresolved	Unresolved	Unresolved	Unresolved	Unresolved	Unresolved	Unresolved	0	0	4846948241	0.9	1	GUT
bin_122	Unresolved	Unresolved	Unresolved	Unresolved	Unresolved	Unresolved	Unresolved	0	0	4846948241	0.9	1	GUT
bin_123	Unresolved	Unresolved	Unresolved	Unresolved	Unresolved	Unresolved	Unresolved	0	0	4846948241	0.9	1	GUT
bin_124	Unresolved	Unresolved	Unresolved	Unresolved	Unresolved	Unresolved	Unresolved	0	0	4846948241	0.9	1	GUT
bin_125	Unresolved	Unresolved	Unresolved	Unresolved	Unresolved	Unresolved	Unresolved	0	0	4846948241	0.9	1	GUT
bin_126	Unresolved	Unresolved	Unresolved	Unresolved	Unresolved	Unresolved	Unresolved	0	0	4846948241	0.9	1	GUT
bin_127	Unresolved	Unresolved	Unresolved	Unresolved	Unresolved	Unresolved	Unresolved	0	0	4846948241	0.9	1	GUT
bin_128	Unresolved	Unresolved	Unresolved	Unresolved	Unresolved	Unresolved	Unresolved	0	0	4846948241	0.9	1	GUT
bin_129	Unresolved	Unresolved	Unresolved	Unresolved	Unresolved	Unresolved	Unresolved	0	0	4846948241	0.9	1	GUT
bin_13	Unresolved	Unresolved	Unresolved	Unresolved	Unresolved	Unresolved	Unresolved	0	0	4846948241	0.9	1	GUT
bin_130	Bacteria	Nitrospirae	Nitrospira	Nitrospirales	Nitrospiraceae	Unresolved	Unresolved	4.31	0	4846948241	0.9	1	GUT
bin_131	Unresolved	Unresolved	Unresolved	Unresolved	Unresolved	Unresolved	Unresolved	0	0	4846948241	0.9	1	GUT
bin_132	Unresolved	Unresolved	Unresolved	Unresolved	Unresolved	Unresolved	Unresolved	0	0	4846948241	0.9	1	GUT
bin_133	Unresolved	Unresolved	Unresolved	Unresolved	Unresolved	Unresolved	Unresolved	0	0	4846948241	0.9	1	GUT
bin_134	Unresolved	Unresolved	Unresolved	Unresolved	Unresolved	Unresolved	Unresolved	0	0	4846948241	0.9	1	GUT
bin_135	Unresolved	Unresolved	Unresolved	Unresolved	Unresolved	Unresolved	Unresolved	0	0	4846948241	0.9	1	GUT
bin_136	Archaea	Thaumarchaeota	Nitrosopumilales	Nitrosopumilales	Unresolved	Unresolved	Unresolved	7.12	0	4846948241	0.9	1	GUT
bin_137	Unresolved	Unresolved	Unresolved	Unresolved	Unresolved	Unresolved	Unresolved	0	0	4846948241	0.9	1	GUT
bin_138	Unresolved	Unresolved	Unresolved	Unresolved	Unresolved	Unresolved	Unresolved	0	0	4846948241	0.9	1	GUT
bin_139	Unresolved	Unresolved	Unresolved	Unresolved	Unresolved	Unresolved	Unresolved	0	0	4846948241	0.9	1	GUT
bin_14	Unresolved	Unresolved	Unresolved	Unresolved	Unresolved	Unresolved	Unresolved	0	0	4846948241	0.9	1	GUT
bin_140	Unresolved	Unresolved	Unresolved	Unresolved	Unresolved	Unresolved	Unresolved	8.33	0	4846948241	0.9	1	GUT
bin_141	Unresolved	Unresolved	Unresolved	Unresolved	Unresolved	Unresolved	Unresolved	0	0	4846948241	0.9	1	GUT
bin_142	Unresolved	Unresolved	Unresolved	Unresolved	Unresolved	Unresolved	Unresolved	0	0	4846948241	0.9	1	GUT
bin_143	Unresolved	Unresolved	Unresolved	Unresolved	Unresolved	Unresolved	Unresolved	0	0	4846948241	0.9	1	GUT
bin_144	Unresolved	Unresolved	Unresolved	Unresolved	Unresolved	Unresolved	Unresolved	0	0	4846948241	0.9	1	GUT
bin_145	Unresolved	Unresolved	Unresolved	Unresolved	Unresolved	Unresolved	Unresolved	0	0	4846948241	0.9	1	GUT
bin_146	Unresolved	Unresolved	Unresolved	Unresolved	Unresolved	Unresolved	Unresolved	4.17	0	4846948241	0.9	1	GUT
bin_147	Unresolved	Unresolved	Unresolved	Unresolved	Unresolved	Unresolved	Unresolved	0	0	4846948241	0.9	1	GUT
bin_148	Unresolved	Unresolved	Unresolved	Unresolved	Unresolved	Unresolved	Unresolved	0	0	4846948241	0.9	1	GUT
bin_149	Unresolved	Unresolved	Unresolved	Unresolved	Unresolved	Unresolved	Unresolved	0	0	4846948241	0.9	1	GUT
bin_15	Unresolved	Unresolved	Unresolved	Unresolved	Unresolved	Unresolved	Unresolved	0	0	4846948241	0.9	1	GUT
bin_150	Unresolved	Unresolved	Unresolved	Unresolved	Unresolved	Unresolved	Unresolved	4.17	0	4846948241	0.9	1	GUT
bin_151	Unresolved	Unresolved	Unresolved	Unresolved	Unresolved	Unresolved	Unresolved	0	0	4846948241	0.9	1	GUT
bin_152	Bacteria	Unresolved	Unresolved	Unresolved	Unresolved	Unresolved	Unresolved	6.9	0	4846948241	0.9	1	GUT
bin_153	Unresolved	Unresolved	Unresolved	Unresolved	Unresolved	Unresolved	Unresolved	0	0	4846948241	0.9	1	GUT
bin_154	Unresolved	Unresolved	Unresolved	Unresolved	Unresolved	Unresolved	Unresolved	0	0	4846948241	0.9	1	GUT
bin_155	Bacteria	Unresolved	Unresolved	Unresolved	Unresolved	Unresolved	Unresolved	7.99	0	4846948241	0.9	1	GUT
bin_156	Unresolved	Unresolved	Unresolved	Unresolved	Unresolved	Unresolved	Unresolved	0	0	4846948241	0.9	1	GUT
bin_157	Unresolved	Unresolved	Unresolved	Unresolved	Unresolved	Unresolved	Unresolved	0	0	4846948241	0.9	1	GUT
bin_158	Unresolved	Unresolved	Unresolved	Unresolved	Unresolved	Unresolved	Unresolved	0	0	4846948241	0.9	1	GUT
bin_159	Unresolved	Unresolved	Unresolved	Unresolved	Unresolved	Unresolved	Unresolved	0	0	4846948241	0.9	1	GUT
bin_16	Unresolved	Unresolved	Unresolved	Unresolved	Unresolved	Unresolved	Unresolved	0	0	4846948241	0.9	1	GUT
bin_160	Unresolved	Unresolved	Unresolved	Unresolved	Unresolved	Unresolved	Unresolved	0	0	4846948241	0.9	1	GUT
bin_161	Unresolved	Unresolved	Unresolved	Unresolved	Unresolved	Unresolved	Unresolved	0	0	4846948241	0.9	1	GUT
bin_162	Unresolved	Unresolved	Unresolved	Unresolved	Unresolved	Unresolved	Unresolved	0	0	4846948241	0.9	1	GUT
bin_163	Unresolved	Unresolved	Unresolved	Unresolved	Unresolved	Unresolved	Unresolved	0	0	4846948241	0.9	1	GUT
bin_164	Unresolved	Unresolved	Unresolved	Unresolved	Unresolved	Unresolved	Unresolved	0	0	4846948241	0.9	1	GUT
bin_165	Unresolved	Unresolved	Unresolved	Unresolved	Unresolved	Unresolved	Unresolved	0	0	4846948241	0.9	1	GUT
bin_166	Unresolved	Unresolved	Unresolved	Unresolved	Unresolved	Unresolved	Unresolved	4.17	0	4846948241	0.9	1	GUT
bin_167	Unresolved	Unresolved	Unresolved	Unresolved	Unresolved	Unresolved	Unresolved	0	0	4846948241	0.9	1	GUT
bin_168	Unresolved	Unresolved	Unresolved	Unresolved	Unresolved	Unresolved	Unresolved	0	0	4846948241	0.9	1	GUT
bin_169	Unresolved	Unresolved	Unresolved	Unresolved	Unresolved	Unresolved	Unresolved	8.33	0	4846948241	0.9	1	GUT
bin_17	Bacteria	Proteobacteria	Gammaproteobacteria	Xanthomonadales	Xanthomonadaceae	Lysobacter	Unresolved	20.69	2.59	4846948241	0.9	1	GUT
bin_170	Unresolved	Unresolved	Unresolved	Unresolved	Unresolved	Unresolved	Unresolved	0	0	4846948241	0.9	1	GUT
bin_171	Unresolved	Unresolved	Unresolved	Unresolved	Unresolved	Unresolved	Unresolved	0	0	4846948241	0.9	1	GUT
bin_172	Unresolved	Unresolved	Unresolved	Unresolved	Unresolved	Unresolved	Unresolved	0	0	4846948241	0.9	1	GUT
bin_173	Unresolved	Unresolved	Unresolved	Unresolved	Unresolved	Unresolved	Unresolved	0	0	4846948241	0.9	1	GUT
bin_174	Unresolved	Unresolved	Unresolved	Unresolved	Unresolved	Unresolved	Unresolved	0	0	4846948241	0.9	1	GUT
bin_175	Bacteria	Actinobacteria	Actinobacteria	Actinomycetales	Unresolved	Unresolved	Unresolved	3.45	0	4846948241	0.9	1	GUT
bin_176	Unresolved	Unresolved	Unresolved	Unresolved	Unresolved	Unresolved	Unresolved	0	0	4846948241	0.9	1	GUT
bin_177	Bacteria	Actinobacteria	Actinobacteria	Actinomycetales	Streptosporangiaceae	Unresolved	Unresolved	8.62	0	4846948241	0.9	1	GUT
bin_178	Unresolved	Unresolved	Unresolved	Unresolved	Unresolved	Unresolved	Unresolved	0	0	4846948241	0.9	1	GUT
bin_179	Unresolved	Unresolved	Unresolved	Unresolved	Unresolved	Unresolved	Unresolved	0	0	4846948241	0.9	1	GUT
bin_18	Bacteria	Proteobacteria	Gammaproteobacteria	Xanthomonadales	Xanthomonadaceae	Unresolved	Unresolved	13.79	0	4846948241	0.9	1	GUT
bin_180	Unresolved	Unresolved	Unresolved	Unresolved	Unresolved	Unresolved	Unresolved	0	0	4846948241	0.9	1	GUT
bin_181	Unresolved	Unresolved	Unresolved	Unresolved	Unresolved	Unresolved	Unresolved	0	0	4846948241	0.9	1	GUT
bin_182	Unresolved	Unresolved	Unresolved	Unresolved	Unresolved	Unresolved	Unresolved	0	0	4846948241	0.9	1	GUT
bin_183	Unresolved	Unresolved	Unresolved	Unresolved	Unresolved	Unresolved	Unresolved	0	0	4846948241	0.9	1	GUT
bin_184	Unresolved	Unresolved	Unresolved	Unresolved	Unresolved	Unresolved	Unresolved	0	0	4846948241	0.9	1	GUT
bin_185	Unresolved	Unresolved	Unresolved	Unresolved	Unresolved	Unresolved	Unresolved	0	0	4846948241	0.9	1	GUT
bin_186	Unresolved	Unresolved	Unresolved	Unresolved	Unresolved	Unresolved	Unresolved	0	0	4846948241	0.9	1	GUT
bin_187	Unresolved	Unresolved	Unresolved	Unresolved	Unresolved	Unresolved	Unresolved	0	0	4846948241	0.9	1	GUT
bin_188	Unresolved	Unresolved	Unresolved	Unresolved	Unresolved	Unresolved	Unresolved	0	0	4846948241	0.9	1	GUT
bin_189	Bacteria	Nitrospirae	Nitrospira	Nitrospirales	Nitrospiraceae	Unresolved	Unresolved	2.23	0	4846948241	0.9	1	GUT
bin_19	Bacteria	Proteobacteria	Gammaproteobacteria	Xanthomonadales	Xanthomonadaceae	Rhodanobacter	Unresolved	8.62	0	4846948241	0.9	1	GUT
bin_190	Unresolved	Unresolved	Unresolved	Unresolved	Unresolved	Unresolved	Unresolved	0	0	4846948241	0.9	1	GUT
bin_191	Unresolved	Unresolved	Unresolved	Unresolved	Unresolved	Unresolved	Unresolved	0	0	4846948241	0.9	1	GUT
bin_192	Unresolved	Unresolved	Unresolved	Unresolved	Unresolved	Unresolved	Unresolved	0	0	4846948241	0.9	1	GUT
bin_193	Unresolved	Unresolved	Unresolved	Unresolved	Unresolved	Unresolved	Unresolved	0	0	4846948241	0.9	1	GUT
bin_194	Unresolved	Unresolved	Unresolved	Unresolved	Unresolved	Unresolved	Unresolved	0	0	4846948241	0.9	1	GUT
bin_195	Unresolved	Unresolved	Unresolved	Unresolved	Unresolved	Unresolved	Unresolved	0	0	4846948241	0.9	1	GUT
bin_196	Unresolved	Unresolved	Unresolved	Unresolved	Unresolved	Unresolved	Unresolved	0	0	4846948241	0.9	1	GUT
bin_197	Unresolved	Unresolved	Unresolved	Unresolved	Unresolved	Unresolved	Unresolved	0	0	4846948241	0.9	1	GUT
bin_198	Unresolved	Unresolved	Unresolved	Unresolved	Unresolved	Unresolved	Unresolved	0	0	4846948241	0.9	1	GUT
bin_199	Unresolved	Unresolved	Unresolved	Unresolved	Unresolved	Unresolved	Unresolved	0	0	4846948241	0.9	1	GUT
bin_2	Bacteria	Unresolved	Unresolved	Unresolved	Unresolved	Unresolved	Unresolved	63.09	1.1	4846948241	0.9	1	GUT
bin_20	Unresolved	Unresolved	Unresolved	Unresolved	Unresolved	Unresolved	Unresolved	0	0	4846948241	0.9	1	GUT
bin_200	Unresolved	Unresolved	Unresolved	Unresolved	Unresolved	Unresolved	Unresolved	0	0	4846948241	0.9	1	GUT
bin_201	Unresolved	Unresolved	Unresolved	Unresolved	Unresolved	Unresolved	Unresolved	0	0	4846948241	0.9	1	GUT
bin_202	Unresolved	Unresolved	Unresolved	Unresolved	Unresolved	Unresolved	Unresolved	0	0	4846948241	0.9	1	GUT
bin_203	Unresolved	Unresolved	Unresolved	Unresolved	Unresolved	Unresolved	Unresolved	0	0	4846948241	0.9	1	GUT
bin_204	Unresolved	Unresolved	Unresolved	Unresolved	Unresolved	Unresolved	Unresolved	0	0	4846948241	0.9	1	GUT
bin_205	Unresolved	Unresolved	Unresolved	Unresolved	Unresolved	Unresolved	Unresolved	0	0	4846948241	0.9	1	GUT
bin_206	Unresolved	Unresolved	Unresolved	Unresolved	Unresolved	Unresolved	Unresolved	0	0	4846948241	0.9	1	GUT
bin_207	Unresolved	Unresolved	Unresolved	Unresolved	Unresolved	Unresolved	Unresolved	0	0	4846948241	0.9	1	GUT
bin_208	Unresolved	Unresolved	Unresolved	Unresolved	Unresolved	Unresolved	Unresolved	0	0	4846948241	0.9	1	GUT
bin_209	Unresolved	Unresolved	Unresolved	Unresolved	Unresolved	Unresolved	Unresolved	0	0	4846948241	0.9	1	GUT
bin_21	Bacteria	Proteobacteria	Gammaproteobacteria	Xanthomonadales	Xanthomonadaceae	Unresolved	Unresolved	18.78	0	4846948241	0.9	1	GUT
bin_210	Unresolved	Unresolved	Unresolved	Unresolved	Unresolved	Unresolved	Unresolved	0	0	4846948241	0.9	1	GUT
bin_211	Unresolved	Unresolved	Unresolved	Unresolved	Unresolved	Unresolved	Unresolved	0	0	4846948241	0.9	1	GUT
bin_212	Bacteria	Actinobacteria	Actinobacteria	Actinomycetales	Streptomycetaceae	Streptomyces	Unresolved	13.79	0	4846948241	0.9	1	GUT
bin_213	Unresolved	Unresolved	Unresolved	Unresolved	Unresolved	Unresolved	Unresolved	0	0	4846948241	0.9	1	GUT
bin_214	Unresolved	Unresolved	Unresolved	Unresolved	Unresolved	Unresolved	Unresolved	0	0	4846948241	0.9	1	GUT
bin_215	Bacteria	Actinobacteria	Actinobacteria	Actinomycetales	Microbacteriaceae	Unresolved	Unresolved	1.75	0	4846948241	0.9	1	GUT
bin_216	Unresolved	Unresolved	Unresolved	Unresolved	Unresolved	Unresolved	Unresolved	0	0	4846948241	0.9	1	GUT
bin_217	Unresolved	Unresolved	Unresolved	Unresolved	Unresolved	Unresolved	Unresolved	0	0	4846948241	0.9	1	GUT
bin_218	Unresolved	Unresolved	Unresolved	Unresolved	Unresolved	Unresolved	Unresolved	4.17	0	4846948241	0.9	1	GUT
bin_219	Unresolved	Unresolved	Unresolved	Unresolved	Unresolved	Unresolved	Unresolved	0	0	4846948241	0.9	1	GUT
bin_22	Unresolved	Unresolved	Unresolved	Unresolved	Unresolved	Unresolved	Unresolved	4.17	0	4846948241	0.9	1	GUT
bin_220	Unresolved	Unresolved	Unresolved	Unresolved	Unresolved	Unresolved	Unresolved	0	0	4846948241	0.9	1	GUT
bin_221	Bacteria	Proteobacteria	Gammaproteobacteria	Unresolved	Unresolved	Unresolved	Unresolved	4.42	0	4846948241	0.9	1	GUT
bin_222	Unresolved	Unresolved	Unresolved	Unresolved	Unresolved	Unresolved	Unresolved	0	0	4846948241	0.9	1	GUT
bin_223	Unresolved	Unresolved	Unresolved	Unresolved	Unresolved	Unresolved	Unresolved	0	0	4846948241	0.9	1	GUT
bin_224	Unresolved	Unresolved	Unresolved	Unresolved	Unresolved	Unresolved	Unresolved	4.17	0	4846948241	0.9	1	GUT
bin_225	Unresolved	Unresolved	Unresolved	Unresolved	Unresolved	Unresolved	Unresolved	0	0	4846948241	0.9	1	GUT
bin_226	Unresolved	Unresolved	Unresolved	Unresolved	Unresolved	Unresolved	Unresolved	4.17	0	4846948241	0.9	1	GUT
bin_227	Bacteria	Actinobacteria	Actinobacteria	Actinomycetales	Microbacteriaceae	Unresolved	Unresolved	7.02	0	4846948241	0.9	1	GUT
bin_228	Unresolved	Unresolved	Unresolved	Unresolved	Unresolved	Unresolved	Unresolved	0	0	4846948241	0.9	1	GUT
bin_229	Bacteria	Actinobacteria	Actinobacteria	Actinomycetales	Microbacteriaceae	Unresolved	Unresolved	6.99	0	4846948241	0.9	1	GUT
bin_23	Unresolved	Unresolved	Unresolved	Unresolved	Unresolved	Unresolved	Unresolved	4.17	0	4846948241	0.9	1	GUT
bin_230	Bacteria	Actinobacteria	Actinobacteria	Actinomycetales	Microbacteriaceae	Clavibacter	Unresolved	8.77	0	4846948241	0.9	1	GUT
bin_231	Bacteria	Actinobacteria	Actinobacteria	Actinomycetales	Unresolved	Unresolved	Unresolved	17.67	0	4846948241	0.9	1	GUT
bin_232	Unresolved	Unresolved	Unresolved	Unresolved	Unresolved	Unresolved	Unresolved	0	0	4846948241	0.9	1	GUT
bin_233	Bacteria	Actinobacteria	Actinobacteria	Unresolved	Unresolved	Unresolved	Unresolved	0.86	0	4846948241	0.9	1	GUT
bin_234	Unresolved	Unresolved	Unresolved	Unresolved	Unresolved	Unresolved	Unresolved	0	0	4846948241	0.9	1	GUT
bin_235	Unresolved	Unresolved	Unresolved	Unresolved	Unresolved	Unresolved	Unresolved	0	0	4846948241	0.9	1	GUT
bin_236	Unresolved	Unresolved	Unresolved	Unresolved	Unresolved	Unresolved	Unresolved	0	0	4846948241	0.9	1	GUT
bin_237	Unresolved	Unresolved	Unresolved	Unresolved	Unresolved	Unresolved	Unresolved	0	0	4846948241	0.9	1	GUT
[truncated: 59,248 more rows]
